# Supplementary material for: Swimming exercise reverses transcriptomic changes in aging mouse lens
Source: BMC Med Genomics. 2024 Mar 4;17:67. doi: 10.1186/s12920-024-01839-1 (PMC10913554; doi:10.1186/s12920-024-01839-1)
Supplement: Supplementary file 1 — Supplementary Material 1 [file 12920_2024_1839_MOESM1_ESM.xlsx]

## Sheet: Sheet1
Supplementary table 1. Nucleotide sequence of the primer for qPCR assay
Gene name	Forward	Reverse
Hpse	CAGCACCTACTCAAGAAGCTCA	GTTCCACCGTAAGTCTGGGG
Ciart	GACAGACCCAGTTGCAGGT	TCGATGTCTGCAGCGGATAG
Crispld2	ATCTTTGCCACCGAGCAGA	GACCTTCGCCTTGTTGCTCA
Pdzph1	ACCAGTAGCTGTTCGTGAGC	AGCACCACGTCTCCAATCTG
Igfl3	ACCACTTACAACCACACAGC	TCCGCTTAAAGGGCAGGATG
Per1	AGAGTCCCAGACCAGGTGTC	GGAGGACGAAACAGGGAAGG
Pde6b	TCAACAGCCCATTCCCATGA	GCTGGACCACCATTGCAAAC
Hdc	AACGACTTAGGCTTCCCTGC	CCACCATCTCTTTCCCTGAGAG
Dpf3	ATCTGTGGCAAGCGCTACAA	CAGGCAAGTTGGATGACCAGAG
Actb	GAGCGCAAGTACTCTGTGTG	AACGCAGCTCAGTAACAGTC
