# Supplementary material for: Swimming exercise reverses transcriptomic changes in aging mouse lens
Source: BMC Med Genomics. 2024 Mar 4;17:67. doi: 10.1186/s12920-024-01839-1 (PMC10913554; doi:10.1186/s12920-024-01839-1)
Supplement: Supplementary file 2 — Supplementary Material 2 [file 12920_2024_1839_MOESM2_ESM.xlsx]

## Sheet: Sheet1
Supplementary table 2. Detailed information of enriched KEGG pathways between groups
Comparision	KEGG pathways			SIZE	ES	NES	FDR q-val	NOM p-val	Leading Edge
	Level 1	Level 2	Level 3
AS vs. YS	Cellular Processes	Cell growth and death	P53 Signaling Pathway	62	0.51	1.73	0.02	0	tags=60%, list=26%, signal=80%
AS vs. YS	Cellular Processes	Cell growth and death	Cell Cycle	121	0.46	1.62	0.021	0	tags=61%, list=32%, signal=90%
AS vs. YS	Cellular Processes	Cell growth and death	Apoptosis	79	0.44	1.5	0.039	0	tags=72%, list=42%, signal=123%
AS vs. YS	Cellular Processes	Cell growth and death	Oocyte Meiosis	105	0.42	1.45	0.046	0	tags=65%, list=38%, signal=104%
AS vs. YS	Cellular Processes	Cell motility	Regulation Of Actin Cytoskeleton	201	0.45	1.62	0.021	0	tags=63%, list=36%, signal=98%
AS vs. YS	Cellular Processes	Cellular community - eukaryotes	Focal Adhesion	195	0.45	1.65	0.022	0	tags=66%, list=38%, signal=105%
AS vs. YS	Cellular Processes	Cellular community - eukaryotes	Gap Junction	82	0.43	1.48	0.043	0.001	tags=78%, list=49%, signal=152%
AS vs. YS	Cellular Processes	Transport and catabolism	Lysosome	115	0.47	1.68	0.023	0	tags=77%, list=41%, signal=130%
AS vs. YS	Cellular Processes	Transport and catabolism	Endocytosis	171	0.43	1.56	0.029	0	tags=67%, list=40%, signal=112%
AS vs. YS	Cellular Processes	Cellular community - eukaryotes	Adherens Junction	73	0.48	1.64	0.019	0	tags=55%, list=25%, signal=73%
AS vs. YS	Environmental Information Processing	Signal transduction	Calcium Signaling Pathway	171	0.46	1.65	0.024	0	tags=71%, list=43%, signal=124%
AS vs. YS	Environmental Information Processing	Signal transduction	Jak Stat Signaling Pathway	116	0.46	1.61	0.019	0	tags=55%, list=30%, signal=78%
AS vs. YS	Environmental Information Processing	Signal transduction	Tgf Beta Signaling Pathway	83	0.42	1.45	0.045	0.003	tags=72%, list=46%, signal=134%
AS vs. YS	Environmental Information Processing	Signal transduction	Notch Signaling Pathway	46	0.44	1.44	0.048	0.021	tags=50%, list=27%, signal=68%
AS vs. YS	Environmental Information Processing	Signaling molecules and interaction	Cytokine Cytokine Receptor Interaction	193	0.44	1.61	0.021	0	tags=49%, list=31%, signal=70%
AS vs. YS	Environmental Information Processing	Signaling molecules and interaction	Ecm Receptor Interaction	81	0.46	1.58	0.023	0	tags=47%, list=25%, signal=62%
AS vs. YS	Environmental Information Processing	Signaling molecules and interaction	Cell Adhesion Molecules Cams	100	0.43	1.51	0.04	0.001	tags=56%, list=35%, signal=85%
AS vs. YS	Environmental Information Processing	Signaling molecules and interaction	Neuroactive Ligand Receptor Interaction	239	0.4	1.47	0.043	0	tags=68%, list=45%, signal=123%
AS vs. YS	Environmental Information Processing	Membrane transport	Abc Transporters	40	0.45	1.44	0.048	0.019	tags=70%, list=40%, signal=116%
AS vs. YS	Genetic Information Processing	Folding, sorting and degradation	Ubiquitin Mediated Proteolysis	129	0.4	1.43	0.048	0.001	tags=71%, list=45%, signal=129%
AS vs. YS	Genetic Information Processing	Transcription	Spliceosome	123	0.42	1.5	0.039	0	tags=82%, list=50%, signal=163%
AS vs. YS	Human Diseases	Cancer: overview	Pathways In Cancer	310	0.41	1.51	0.037	0	tags=54%, list=33%, signal=81%
AS vs. YS	Human Diseases	Cancer: specific types	Prostate Cancer	86	0.49	1.7	0.023	0	tags=62%, list=31%, signal=89%
AS vs. YS	Human Diseases	Cancer: specific types	Chronic Myeloid Leukemia	72	0.49	1.64	0.02	0	tags=65%, list=31%, signal=94%
AS vs. YS	Human Diseases	Cancer: specific types	Bladder Cancer	39	0.51	1.63	0.022	0	tags=59%, list=27%, signal=80%
AS vs. YS	Human Diseases	Cancer: specific types	Endometrial Cancer	51	0.49	1.61	0.018	0.003	tags=69%, list=33%, signal=103%
AS vs. YS	Human Diseases	Cancer: specific types	Pancreatic Cancer	69	0.47	1.6	0.019	0	tags=65%, list=31%, signal=94%
AS vs. YS	Human Diseases	Cancer: specific types	Small Cell Lung Cancer	82	0.45	1.52	0.04	0	tags=48%, list=25%, signal=63%
AS vs. YS	Human Diseases	Cancer: specific types	Glioma	62	0.45	1.52	0.041	0.002	tags=61%, list=31%, signal=88%
AS vs. YS	Human Diseases	Cancer: specific types	Basal Cell Carcinoma	52	0.45	1.5	0.039	0.002	tags=60%, list=39%, signal=98%
AS vs. YS	Human Diseases	Cancer: specific types	Renal Cell Carcinoma	69	0.44	1.47	0.042	0.004	tags=64%, list=35%, signal=98%
AS vs. YS	Human Diseases	Cancer: specific types	Non Small Cell Lung Cancer	53	0.44	1.43	0.048	0.012	tags=58%, list=31%, signal=85%
AS vs. YS	Human Diseases	Cardiovascular disease	Viral Myocarditis	47	0.51	1.66	0.024	0	tags=49%, list=22%, signal=63%
AS vs. YS	Human Diseases	Immune disease	Primary Immunodeficiency	32	0.54	1.68	0.024	0.001	tags=53%, list=24%, signal=70%
AS vs. YS	Human Diseases	Infectious disease: bacterial	Erbb Signaling Pathway	87	0.48	1.65	0.021	0	tags=72%, list=38%, signal=117%
AS vs. YS	Human Diseases	Infectious disease: bacterial	Wnt Signaling Pathway	140	0.42	1.48	0.044	0	tags=62%, list=39%, signal=101%
AS vs. YS	Human Diseases	Infectious disease: bacterial	Pathogenic Escherichia Coli Infection	49	0.45	1.47	0.043	0.013	tags=61%, list=35%, signal=94%
AS vs. YS	Human Diseases	Neurodegenerative disease	Prion Diseases	31	0.48	1.47	0.043	0.021	tags=58%, list=34%, signal=88%
AS vs. YS	Human Diseases	Cancer	Acute Myeloid Leukemia	57	0.44	1.48	0.044	0.007	tags=89%, list=53%, signal=190%
AS vs. YS	Metabolism	Carbohydrate metabolism	Propanoate Metabolism	29	0.49	1.49	0.04	0.016	tags=83%, list=43%, signal=146%
AS vs. YS	Metabolism	Carbohydrate metabolism	Glyoxylate And Dicarboxylate Metabolism	16	0.53	1.46	0.046	0.041	tags=69%, list=33%, signal=103%
AS vs. YS	Metabolism	Glycan biosynthesis and metabolism	Glycosaminoglycan Degradation	19	0.66	1.87	0.008	0	tags=68%, list=16%, signal=81%
AS vs. YS	Metabolism	Glycan biosynthesis and metabolism	Glycosaminoglycan Biosynthesis Heparan Sulfate	26	0.48	1.44	0.049	0.028	tags=85%, list=43%, signal=149%
AS vs. YS	Metabolism	Metabolism of cofactors and vitamins	Nicotinate And Nicotinamide Metabolism	23	0.59	1.73	0.027	0	tags=70%, list=25%, signal=93%
AS vs. YS	Metabolism	Xenobiotics biodegradation and metabolism	Metabolism Of Xenobiotics By Cytochrome P450	32	0.48	1.5	0.04	0.015	tags=63%, list=39%, signal=103%
AS vs. YS	Metabolism	Xenobiotics biodegradation and metabolism	Drug Metabolism Cytochrome P450	34	0.46	1.45	0.048	0.016	tags=44%, list=25%, signal=59%
AS vs. YS	Organismal Systems	Circulatory system	Vascular Smooth Muscle Contraction	107	0.42	1.45	0.045	0.001	tags=62%, list=39%, signal=101%
AS vs. YS	Organismal Systems	Development and regeneration	Axon Guidance	129	0.43	1.51	0.039	0	tags=72%, list=43%, signal=127%
AS vs. YS	Organismal Systems	Endocrine system	Melanogenesis	94	0.42	1.46	0.046	0.001	tags=63%, list=38%, signal=101%
AS vs. YS	Organismal Systems	Endocrine system	Gnrh Signaling Pathway	94	0.42	1.44	0.049	0.003	tags=60%, list=37%, signal=94%
AS vs. YS	Organismal Systems	Immune system	Complement And Coagulation Cascades	56	0.53	1.78	0.019	0	tags=45%, list=19%, signal=55%
AS vs. YS	Organismal Systems	Immune system	B Cell Receptor Signaling Pathway	74	0.47	1.61	0.02	0.001	tags=57%, list=29%, signal=80%
AS vs. YS	Organismal Systems	Immune system	Fc Gamma R Mediated Phagocytosis	92	0.46	1.59	0.022	0.001	tags=68%, list=36%, signal=107%
AS vs. YS	Organismal Systems	Immune system	Toll Like Receptor Signaling Pathway	86	0.46	1.58	0.024	0	tags=55%, list=28%, signal=76%
AS vs. YS	Organismal Systems	Immune system	Hematopoietic Cell Lineage	62	0.46	1.55	0.031	0	tags=50%, list=28%, signal=69%
AS vs. YS	Organismal Systems	Immune system	Natural Killer Cell Mediated Cytotoxicity	84	0.45	1.53	0.037	0.001	tags=57%, list=29%, signal=80%
AS vs. YS	Organismal Systems	Immune system	Chemokine Signaling Pathway	163	0.42	1.51	0.041	0	tags=54%, list=31%, signal=77%
AS vs. YS	Organismal Systems	Immune system	Leukocyte Transendothelial Migration	107	0.43	1.51	0.038	0	tags=50%, list=27%, signal=67%
AS vs. YS	Organismal Systems	Immune system	Antigen Processing And Presentation	37	0.47	1.49	0.04	0.006	tags=68%, list=41%, signal=115%
AS vs. YS	Organismal Systems	Immune system	T Cell Receptor Signaling Pathway	102	0.42	1.47	0.043	0.002	tags=65%, list=41%, signal=109%
AS vs. YS	Organismal Systems	Nervous system	Long Term Potentiation	67	0.44	1.49	0.041	0.007	tags=79%, list=48%, signal=151%
AS vs. YS	Organismal Systems	Nervous system	Long Term Depression	68	0.43	1.44	0.048	0.007	tags=81%, list=49%, signal=160%
AS vs. YS	Organismal Systems	Nervous system	Neurotrophin Signaling Pathway	119	0.41	1.43	0.048	0.002	tags=76%, list=48%, signal=145%
AE vs. AS	Cellular Processes	Transport and catabolism	Lysosome	115	-0.51	-1.77	0.008	0	tags=50%, list=23%, signal=65%
AE vs. AS	Environmental Information Processing	Signal transduction	Calcium Signaling Pathway	171	-0.53	-1.87	0.009	0	tags=62%, list=30%, signal=88%
AE vs. AS	Environmental Information Processing	Signaling molecules and interaction	Cell Adhesion Molecules Cams	100	-0.53	-1.84	0.004	0	tags=49%, list=19%, signal=60%
AE vs. AS	Environmental Information Processing	Signaling molecules and interaction	Neuroactive Ligand Receptor Interaction	237	-0.51	-1.85	0.005	0	tags=66%, list=35%, signal=101%
AE vs. AS	Environmental Information Processing	Membrane transport	Abc Transporters	39	-0.58	-1.8	0.006	0	tags=67%, list=26%, signal=90%
AE vs. AS	Human Diseases	Immune disease	Primary Immunodeficiency	31	-0.53	-1.64	0.029	0.005	tags=52%, list=24%, signal=68%
AE vs. AS	Metabolism	Glycan biosynthesis and metabolism	Glycosaminoglycan Degradation	19	-0.62	-1.72	0.01	0.001	tags=32%, list=7%, signal=34%
AE vs. AS	Organismal Systems	Development and regeneration	Axon Guidance	129	-0.44	-1.55	0.043	0	tags=47%, list=24%, signal=61%
AE vs. AS	Organismal Systems	Endocrine system	Melanogenesis	94	-0.45	-1.54	0.044	0.001	tags=63%, list=37%, signal=99%
AE vs. AS	Organismal Systems	Immune system	Hematopoietic Cell Lineage	62	-0.47	-1.57	0.038	0.001	tags=47%, list=28%, signal=65%
