# Supplementary material for: Swimming exercise reverses transcriptomic changes in aging mouse lens
Source: BMC Med Genomics. 2024 Mar 4;17:67. doi: 10.1186/s12920-024-01839-1 (PMC10913554; doi:10.1186/s12920-024-01839-1)
Supplement: Supplementary file 3 — Supplementary Material 3 [file 12920_2024_1839_MOESM3_ESM.xlsx]

## Sheet: Sheet1
Supplementary table 3. Total enriched KEGG pathways between AE and AS group
KEGG pathways			SIZE	ES	NES	NOM p-val	FDR q-val	Leading Edge
Level 1	Level 2	Level 3
Cellular Processes	Transport and catabolism	Lysosome	115	-0.51	-1.77	0	0.008	tags=50%, list=23%, signal=65%
Environmental Information Processing	Signal transduction	Calcium Signaling Pathway	171	-0.53	-1.87	0	0.009	tags=62%, list=30%, signal=88%
Environmental Information Processing	Signal transduction	Phosphatidylinositol Signaling System	73	-0.47	-1.59	0	0.035	tags=64%, list=34%, signal=97%
Environmental Information Processing	Signaling molecules and interaction	Cell Adhesion Molecules Cams	100	-0.53	-1.84	0	0.004	tags=49%, list=19%, signal=60%
Environmental Information Processing	Signaling molecules and interaction	Cytokine Cytokine Receptor Interaction	193	-0.46	-1.64	0	0.028	tags=42%, list=24%, signal=55%
Environmental Information Processing	Signaling molecules and interaction	Neuroactive Ligand Receptor Interaction	237	-0.51	-1.85	0	0.005	tags=66%, list=35%, signal=101%
Environmental Information Processing	Membrane transport	Abc Transporters	39	-0.58	-1.8	0	0.006	tags=67%, list=26%, signal=90%
Genetic Information Processing	Translation	Ribosome	83	0.87	5.72	0	0	tags=89%, list=7%, signal=96%
Organismal Systems	Circulatory system	Cardiac Muscle Contraction	72	-0.48	-1.61	0	0.029	tags=56%, list=32%, signal=81%
Organismal Systems	Development and regeneration	Axon Guidance	129	-0.44	-1.55	0	0.043	tags=47%, list=24%, signal=61%
Organismal Systems	Immune system	Complement And Coagulation Cascades	56	-0.56	-1.83	0	0.004	tags=43%, list=14%, signal=50%
Human Diseases	Cardiovascular disease	Dilated Cardiomyopathy	88	-0.45	-1.56	0.001	0.042	tags=57%, list=31%, signal=82%
Metabolism	Glycan biosynthesis and metabolism	Glycosaminoglycan Degradation	19	-0.62	-1.72	0.001	0.01	tags=32%, list=7%, signal=34%
Metabolism	Lipid metabolism	Arachidonic Acid Metabolism	41	-0.54	-1.73	0.001	0.01	tags=51%, list=21%, signal=65%
Metabolism	Lipid metabolism	Sphingolipid Metabolism	34	-0.56	-1.74	0.001	0.011	tags=56%, list=18%, signal=68%
Organismal Systems	Endocrine system	Melanogenesis	94	-0.45	-1.54	0.001	0.044	tags=63%, list=37%, signal=99%
Organismal Systems	Immune system	Hematopoietic Cell Lineage	62	-0.47	-1.57	0.001	0.038	tags=47%, list=28%, signal=65%
Metabolism	Lipid metabolism	Glycerolipid Metabolism	45	-0.5	-1.61	0.002	0.03	tags=53%, list=26%, signal=72%
Genetic Information Processing	Folding, sorting and degradation	Selenoamino Acid Metabolism	25	-0.55	-1.61	0.004	0.032	tags=64%, list=32%, signal=94%
Metabolism	Amino acid metabolism	Tryptophan Metabolism	36	-0.51	-1.58	0.004	0.038	tags=50%, list=28%, signal=70%
Human Diseases	Immune disease	Primary Immunodeficiency	31	-0.53	-1.64	0.005	0.029	tags=52%, list=24%, signal=68%
Organismal Systems	Immune system	Antigen Processing And Presentation	38	-0.49	-1.55	0.006	0.041	tags=29%, list=8%, signal=32%
Metabolism	Lipid metabolism	Steroid Biosynthesis	16	-0.61	-1.63	0.008	0.027	tags=81%, list=28%, signal=113%
Metabolism	Glycan biosynthesis and metabolism	O Glycan Biosynthesis	28	-0.52	-1.55	0.01	0.044	tags=54%, list=26%, signal=73%
Metabolism	Carbohydrate metabolism	Starch And Sucrose Metabolism	25	-0.53	-1.55	0.012	0.042	tags=56%, list=24%, signal=74%
