# Supplementary material for: Swimming exercise reverses transcriptomic changes in aging mouse lens
Source: BMC Med Genomics. 2024 Mar 4;17:67. doi: 10.1186/s12920-024-01839-1 (PMC10913554; doi:10.1186/s12920-024-01839-1)
Supplement: Supplementary file 7 — Supplementary Material 7 [file 12920_2024_1839_MOESM7_ESM.xlsx]

## Sheet: Sheet1
Supplementary table 4. Different expressed genes between aging exercise and aging sedentary lenses
gene_id	symbol	AE_readcount	AS_readcount	log2FoldChange	pvalue	padj	AE-1	AE-2	AE-3	AS-1	AS-2	AS-3	description
ENSMUSG00000038550	Ciart	175.67	454.74	-1.3719	3.2454e-08	7.446e-05	116	156	176	454	644	562	circadian associated repressor of transcription [Source:MGI Symbol;Acc:MGI:2684975]
ENSMUSG00000036510	Cdh8	8.68	354.42	-5.3529	3.1553e-06	0.0010466	4	3	15	27	1128	255	cadherin 8 [Source:MGI Symbol;Acc:MGI:107434]
ENSMUSG00000061762	Tac1	3.19	251.56	-6.3053	6.8749e-06	0.0013894	6	1	1	8	891	118	tachykinin 1 [Source:MGI Symbol;Acc:MGI:98474]
ENSMUSG00000031391	L1cam	49.63	801.47	-4.0138	1.1795e-05	0.0018005	44	35	47	90	2404	668	L1 cell adhesion molecule [Source:MGI Symbol;Acc:MGI:96721]
ENSMUSG00000027849	Syt6	9.46	415.42	-5.458	1.233e-05	0.0018267	4	4	16	14	1390	261	synaptotagmin VI [Source:MGI Symbol;Acc:MGI:1859544]
ENSMUSG00000042258	Isl1	30.35	1011.85	-5.0593	1.38e-05	0.001975	8	9	60	79	3032	881	ISL1 transcription factor, LIM/homeodomain [Source:MGI Symbol;Acc:MGI:101791]
ENSMUSG00000031543	Ank1	48.79	891.64	-4.1919	3.8377e-05	0.0031993	44	38	42	57	2830	659	ankyrin 1, erythroid [Source:MGI Symbol;Acc:MGI:88024]
ENSMUSG00000030500	Slc17a6	22.62	936.97	-5.3731	5.1867e-05	0.0037415	20	4	33	17	3239	518	solute carrier family 17 (sodium-dependent inorganic phosphate cotransporter), member 6 [Source:MGI Symbol;Acc:MGI:2156052]
ENSMUSG00000011751	Sptbn4	36.92	761.18	-4.3665	7.5129e-05	0.004501	44	12	37	37	2273	692	spectrin beta, non-erythrocytic 4 [Source:MGI Symbol;Acc:MGI:1890574]
ENSMUSG00000070880	Gad1	133.31	3258.29	-4.6114	0.00014873	0.0067505	84	34	219	84	9676	3082	glutamate decarboxylase 1 [Source:MGI Symbol;Acc:MGI:95632]
ENSMUSG00000026787	Gad2	29.27	993.45	-5.0855	0.00018268	0.0077727	15	6	53	11	3070	856	glutamic acid decarboxylase 2 [Source:MGI Symbol;Acc:MGI:95634]
ENSMUSG00000038331	Satb2	2.37	50.63	-4.4223	0.00018594	0.0078452	2	1	3	7	159	35	special AT-rich sequence binding protein 2 [Source:MGI Symbol;Acc:MGI:2679336]
ENSMUSG00000019230	Lhx9	9.83	192.14	-4.2888	0.00045279	0.013948	2	4	19	10	513	224	LIM homeobox protein 9 [Source:MGI Symbol;Acc:MGI:1316721]
ENSMUSG00000027438	Napb	319.02	2844.35	-3.1565	0.00046843	0.01425	227	194	389	345	8327	2513	N-ethylmaleimide sensitive fusion protein attachment protein beta [Source:MGI Symbol;Acc:MGI:104562]
ENSMUSG00000069601	Ank3	524.85	4123.42	-2.9739	0.00048719	0.014646	299	371	666	626	11368	4094	ankyrin 3, epithelial [Source:MGI Symbol;Acc:MGI:88026]
ENSMUSG00000025128	Bhlhe22	25.27	380.08	-3.9114	0.00070994	0.018859	11	7	46	21	1045	417	basic helix-loop-helix family, member e22 [Source:MGI Symbol;Acc:MGI:1930001]
ENSMUSG00000036192	Rorb	105.15	1271.48	-3.5962	0.00096244	0.02326	82	13	170	148	3508	1306	RAR-related orphan receptor beta [Source:MGI Symbol;Acc:MGI:1343464]
ENSMUSG00000074899	Sptbn5	2.41	30.69	-3.6861	0.0012647	0.028209	5	0	1	10	64	42	spectrin beta, non-erythrocytic 5 [Source:MGI Symbol;Acc:MGI:2685200]
ENSMUSG00000028222	Calb1	33.36	465.59	-3.8037	0.0014023	0.030541	29	4	51	28	1395	414	calbindin 1 [Source:MGI Symbol;Acc:MGI:88248]
ENSMUSG00000034187	Nsf	654.42	3776.11	-2.5287	0.0022114	0.042158	530	445	687	617	10832	3358	N-ethylmaleimide sensitive fusion protein [Source:MGI Symbol;Acc:MGI:104560]
ENSMUSG00000098682	Otx2os1	10.3	89.1	-3.1149	0.0027648	0.049145	6	1	19	23	209	109	orthodenticle homeobox 2 opposite strand 1 [Source:MGI Symbol;Acc:MGI:3583292]
ENSMUSG00000027270	Lamp5	19.84	1003.01	-5.6609	6.5217e-06	0.0013539	16	3	31	30	3068	871	lysosomal-associated membrane protein family, member 5 [Source:MGI Symbol;Acc:MGI:1923411]
ENSMUSG00000005716	Pvalb	6.75	123.53	-4.1966	0.00049921	0.014873	10	3	4	5	379	105	parvalbumin [Source:MGI Symbol;Acc:MGI:97821]
ENSMUSG00000028195	Ccn1	1755.1	176.59	3.3142	8.8875e-15	2.6583e-10	1977	971	1490	237	156	234	cellular communication network factor 1 [Source:MGI Symbol;Acc:MGI:88613]
ENSMUSG00000026185	Igfbp5	462.62	3672.29	-2.9888	8.0115e-14	9.015e-10	268	341	569	5293	4863	3164	insulin-like growth factor binding protein 5 [Source:MGI Symbol;Acc:MGI:96440]
ENSMUSG00000061353	Cxcl12	27.6	286.09	-3.3759	9.0418e-14	9.015e-10	20	15	35	234	517	314	chemokine (C-X-C motif) ligand 12 [Source:MGI Symbol;Acc:MGI:103556]
ENSMUSG00000029304	Spp1	14.6	252.39	-4.1146	3.9968e-12	2.9887e-08	10	7	20	194	559	205	secreted phosphoprotein 1 [Source:MGI Symbol;Acc:MGI:98389]
ENSMUSG00000032578	Cish	4.72	67.05	-3.8313	6.892e-11	4.1229e-07	4	4	4	91	104	51	cytokine inducible SH2-containing protein [Source:MGI Symbol;Acc:MGI:103159]
ENSMUSG00000031075	Ano1	13.34	181.83	-3.7695	2.1563e-09	1.075e-05	12	13	9	84	425	186	anoctamin 1, calcium activated chloride channel [Source:MGI Symbol;Acc:MGI:2142149]
ENSMUSG00000029174	Tbc1d1	84.58	334.67	-1.9852	3.3962e-09	1.2698e-05	62	59	94	289	545	401	TBC1 domain family, member 1 [Source:MGI Symbol;Acc:MGI:1889508]
ENSMUSG00000030111	A2m	174.22	2396.44	-3.7821	3.0859e-09	1.2698e-05	84	74	284	2146	4950	1932	alpha-2-macroglobulin [Source:MGI Symbol;Acc:MGI:2449119]
ENSMUSG00000068748	Ptprz1	79.4	1093.17	-3.7838	5.1087e-09	1.6978e-05	55	31	115	644	2520	1006	protein tyrosine phosphatase, receptor type Z, polypeptide 1 [Source:MGI Symbol;Acc:MGI:97816]
ENSMUSG00000054072	Iigp1	4.32	49.74	-3.5262	1.3902e-08	4.1582e-05	2	3	6	41	72	69	interferon inducible GTPase 1 [Source:MGI Symbol;Acc:MGI:1926259]
ENSMUSG00000035373	Ccl7	141.04	9.34	3.9258	1.7221e-08	4.6827e-05	198	55	102	8	7	18	chemokine (C-C motif) ligand 7 [Source:MGI Symbol;Acc:MGI:99512]
ENSMUSG00000035273	Hpse	12.6	97.03	-2.9453	2.4375e-08	6.0757e-05	7	7	18	110	98	139	heparanase [Source:MGI Symbol;Acc:MGI:1343124]
ENSMUSG00000026678	Rgs5	36.93	942.07	-4.674	3.4851e-08	7.446e-05	35	6	52	372	2321	930	regulator of G-protein signaling 5 [Source:MGI Symbol;Acc:MGI:1098434]
ENSMUSG00000040653	Ppp1r14c	3.16	54.65	-4.122	3.7965e-08	7.5704e-05	3	2	3	36	118	53	protein phosphatase 1, regulatory inhibitor subunit 14C [Source:MGI Symbol;Acc:MGI:1923392]
ENSMUSG00000020357	Flt4	1.19	62.27	-5.724	4.1261e-08	7.7136e-05	0	0	3	42	124	68	FMS-like tyrosine kinase 4 [Source:MGI Symbol;Acc:MGI:95561]
ENSMUSG00000036502	Tmem255a	8.7	326.67	-5.2335	5.6842e-08	0.00010001	6	3	13	55	915	307	transmembrane protein 255A [Source:MGI Symbol;Acc:MGI:3045722]
ENSMUSG00000035385	Ccl2	665.41	42.32	3.9773	6.8772e-08	0.00011428	986	236	451	39	23	86	chemokine (C-C motif) ligand 2 [Source:MGI Symbol;Acc:MGI:98259]
ENSMUSG00000118667	Ahnak2	30.17	338.66	-3.4889	8.2148e-08	0.00012932	21	29	27	144	895	274	AHNAK nucleoprotein 2 [Source:NCBI gene (formerly Entrezgene);Acc:100041194]
ENSMUSG00000051243	Islr2	6.32	154.35	-4.6142	9.7807e-08	0.00014628	5	3	8	62	456	89	immunoglobulin superfamily containing leucine-rich repeat 2 [Source:MGI Symbol;Acc:MGI:2444277]
ENSMUSG00000021091	Serpina3n	168.81	1593.56	-3.2388	1.4867e-07	0.00019334	63	109	258	2422	2397	1010	serine (or cysteine) peptidase inhibitor, clade A, member 3N [Source:MGI Symbol;Acc:MGI:105045]
ENSMUSG00000071862	Lrrtm2	13.83	405.5	-4.8749	1.4681e-07	0.00019334	10	5	20	75	1158	356	leucine rich repeat transmembrane neuronal 2 [Source:MGI Symbol;Acc:MGI:2389174]
ENSMUSG00000074896	Ifit3	80.19	520.55	-2.6988	1.3725e-07	0.00019334	36	48	120	500	813	601	interferon-induced protein with tetratricopeptide repeats 3 [Source:MGI Symbol;Acc:MGI:1101055]
ENSMUSG00000015829	Tnr	267.34	1644.69	-2.6212	1.8391e-07	0.00021157	160	179	341	1260	3587	1386	tenascin R [Source:MGI Symbol;Acc:MGI:99516]
ENSMUSG00000048304	Slitrk3	7.92	223.81	-4.8245	1.7705e-07	0.00021157	9	4	7	37	616	220	SLIT and NTRK-like family, member 3 [Source:MGI Symbol;Acc:MGI:2679447]
ENSMUSG00000007908	Hmgcll1	7.49	303.33	-5.3415	1.8212e-07	0.00021157	5	4	10	32	900	263	3-hydroxymethyl-3-methylglutaryl-Coenzyme A lyase-like 1 [Source:MGI Symbol;Acc:MGI:2446108]
ENSMUSG00000020154	Ptprb	15.84	163.9	-3.375	2.1153e-07	0.00023434	21	9	10	116	401	112	protein tyrosine phosphatase, receptor type, B [Source:MGI Symbol;Acc:MGI:97809]
ENSMUSG00000031871	Cdh5	1.59	49.61	-4.9773	2.6877e-07	0.00028711	1	0	3	72	83	28	cadherin 5 [Source:MGI Symbol;Acc:MGI:105057]
ENSMUSG00000047085	Lrrc4b	5.92	185.48	-4.9716	2.8039e-07	0.00028919	5	3	7	30	536	162	leucine rich repeat containing 4B [Source:MGI Symbol;Acc:MGI:3027390]
ENSMUSG00000034459	Ifit1	69.78	233.26	-1.7413	3.2432e-07	0.00032336	46	63	69	185	374	301	interferon-induced protein with tetratricopeptide repeats 1 [Source:MGI Symbol;Acc:MGI:99450]
ENSMUSG00000046718	Bst2	20.17	84.21	-2.0645	3.6463e-07	0.00035182	21	10	20	105	102	97	bone marrow stromal cell antigen 2 [Source:MGI Symbol;Acc:MGI:1916800]
ENSMUSG00000020427	Igfbp3	2.78	57.96	-4.3906	4.0176e-07	0.00037553	4	1	2	98	88	26	insulin-like growth factor binding protein 3 [Source:MGI Symbol;Acc:MGI:96438]
ENSMUSG00000004113	Cacna1b	22.54	796.65	-5.1445	4.783e-07	0.00043136	22	11	24	56	2364	719	calcium channel, voltage-dependent, N type, alpha 1B subunit [Source:MGI Symbol;Acc:MGI:88296]
ENSMUSG00000029084	Cd38	3.12	56.99	-4.1866	5.1918e-07	0.00043136	0	3	5	34	84	91	CD38 antigen [Source:MGI Symbol;Acc:MGI:107474]
ENSMUSG00000071637	Cebpd	31.91	115.62	-1.8601	5.1667e-07	0.00043136	28	22	31	93	184	149	CCAAT/enhancer binding protein (C/EBP), delta [Source:MGI Symbol;Acc:MGI:103573]
ENSMUSG00000067212	H2-T23	30.58	148.72	-2.283	5.0285e-07	0.00043136	18	26	34	122	299	138	histocompatibility 2, T region locus 23 [Source:MGI Symbol;Acc:MGI:95957]
ENSMUSG00000040152	Thbs1	126.61	381.76	-1.5916	5.5033e-07	0.00044489	119	108	95	447	374	542	thrombospondin 1 [Source:MGI Symbol;Acc:MGI:98737]
ENSMUSG00000036790	Slitrk2	15.76	524.83	-5.0586	5.8484e-07	0.00044854	5	6	29	90	1489	476	SLIT and NTRK-like family, member 2 [Source:MGI Symbol;Acc:MGI:2679449]
ENSMUSG00000033676	Gabrb3	87.8	1781.95	-4.3434	5.794e-07	0.00044854	65	29	128	411	5024	1535	gamma-aminobutyric acid (GABA) A receptor, subunit beta 3 [Source:MGI Symbol;Acc:MGI:95621]
ENSMUSG00000086040	Wipf3	14.99	136.86	-3.1935	6.0349e-07	0.00045127	10	7	21	102	317	103	WAS/WASL interacting protein family, member 3 [Source:MGI Symbol;Acc:MGI:3044681]
ENSMUSG00000039607	Rbms3	12.62	211.44	-4.0684	6.4432e-07	0.00047006	8	6	18	67	575	181	RNA binding motif, single stranded interacting protein [Source:MGI Symbol;Acc:MGI:2444477]
ENSMUSG00000045777	Ifitm10	36.12	117.75	-1.7032	7.5787e-07	0.00053973	26	30	36	120	134	170	interferon induced transmembrane protein 10 [Source:MGI Symbol;Acc:MGI:2444776]
ENSMUSG00000059588	Calcrl	19.2	141.97	-2.8869	8.3445e-07	0.00054259	7	15	27	109	287	138	calcitonin receptor-like [Source:MGI Symbol;Acc:MGI:1926944]
ENSMUSG00000030218	Mgp	8.26	62.45	-2.9214	8.2483e-07	0.00054259	8	7	6	83	113	36	matrix Gla protein [Source:MGI Symbol;Acc:MGI:96976]
ENSMUSG00000041741	Pde3a	22.11	879.18	-5.3138	8.249e-07	0.00054259	15	9	32	53	2624	790	phosphodiesterase 3A, cGMP inhibited [Source:MGI Symbol;Acc:MGI:1860764]
ENSMUSG00000030523	Trpm1	1480.1	4634.67	-1.6468	7.904e-07	0.00054259	1017	1073	1675	4101	8007	5075	transient receptor potential cation channel, subfamily M, member 1 [Source:MGI Symbol;Acc:MGI:1330305]
ENSMUSG00000030551	Nr2f2	63.16	356.66	-2.4974	8.8387e-07	0.0005625	25	45	91	441	524	339	nuclear receptor subfamily 2, group F, member 2 [Source:MGI Symbol;Acc:MGI:1352452]
ENSMUSG00000044647	Csrnp3	30.75	791.1	-4.6855	9.184e-07	0.0005723	16	13	49	112	2211	769	cysteine-serine-rich nuclear protein 3 [Source:MGI Symbol;Acc:MGI:1925021]
ENSMUSG00000047976	Kcna1	3.16	261.85	-6.3745	1.0367e-06	0.00059633	2	1	5	8	800	228	potassium voltage-gated channel, shaker-related subfamily, member 1 [Source:MGI Symbol;Acc:MGI:96654]
ENSMUSG00000040797	Iqsec3	82.18	4086.86	-5.6361	9.9795e-07	0.00059633	56	30	122	134	12361	3652	IQ motif and Sec7 domain 3 [Source:MGI Symbol;Acc:MGI:2677208]
ENSMUSG00000030519	Apba2	12.34	498.67	-5.3392	1.0342e-06	0.00059633	15	2	14	46	1425	484	amyloid beta (A4) precursor protein-binding, family A, member 2 [Source:MGI Symbol;Acc:MGI:1261791]
ENSMUSG00000011171	Vipr2	26.02	629.74	-4.5978	1.0349e-06	0.00059633	11	10	45	124	1733	599	vasoactive intestinal peptide receptor 2 [Source:MGI Symbol;Acc:MGI:107166]
ENSMUSG00000025927	Tfap2b	53.95	2216.65	-5.3608	1.1717e-06	0.00064909	20	23	94	141	6480	2096	transcription factor AP-2 beta [Source:MGI Symbol;Acc:MGI:104672]
ENSMUSG00000031376	Atp2b3	10.66	378.88	-5.1526	1.1935e-06	0.00064909	12	7	8	26	1187	291	ATPase, Ca++ transporting, plasma membrane 3 [Source:MGI Symbol;Acc:MGI:1347353]
ENSMUSG00000039809	Gabbr2	16.94	757.44	-5.4832	1.1731e-06	0.00064909	19	14	10	26	2344	632	gamma-aminobutyric acid (GABA) B receptor, 2 [Source:MGI Symbol;Acc:MGI:2386030]
ENSMUSG00000070304	Scn2b	19.38	700.73	-5.1772	1.2505e-06	0.00065618	17	8	24	42	2101	622	sodium channel, voltage-gated, type II, beta [Source:MGI Symbol;Acc:MGI:106921]
ENSMUSG00000073411	H2-D1	152.53	993.64	-2.7039	1.2475e-06	0.00065618	93	104	191	548	2274	966	histocompatibility 2, D region locus 1 [Source:MGI Symbol;Acc:MGI:95896]
ENSMUSG00000078887	Gm6710	580.91	123.81	2.2324	1.3333e-06	0.00068762	541	537	401	179	79	176	predicted gene 6710 [Source:MGI Symbol;Acc:MGI:3779623]
ENSMUSG00000078349	AW011738	100.13	212.74	-1.0889	1.4811e-06	0.00075013	83	89	83	220	338	225	expressed sequence AW011738 [Source:MGI Symbol;Acc:MGI:2140540]
ENSMUSG00000058975	Kcnc1	41.85	1611.62	-5.2674	1.5199e-06	0.00075013	33	20	53	65	4794	1494	potassium voltage gated channel, Shaw-related subfamily, member 1 [Source:MGI Symbol;Acc:MGI:96667]
ENSMUSG00000037593	Rskr	47.59	1727.78	-5.1821	1.5298e-06	0.00075013	21	26	74	99	5092	1611	ribosomal protein S6 kinase related [Source:MGI Symbol;Acc:MGI:2652869]
ENSMUSG00000055865	Tafa3	26.47	1423.09	-5.7488	1.598e-06	0.00075871	15	8	44	48	4414	1180	TAFA chemokine like family member 3 [Source:MGI Symbol;Acc:MGI:3046463]
ENSMUSG00000033318	Gstt2	73.53	165.99	-1.1753	1.5846e-06	0.00075871	59	57	71	201	233	171	glutathione S-transferase, theta 2 [Source:MGI Symbol;Acc:MGI:106188]
ENSMUSG00000032440	Tgfbr2	51.53	154.52	-1.5859	1.7044e-06	0.00079561	39	37	55	135	245	189	transforming growth factor, beta receptor II [Source:MGI Symbol;Acc:MGI:98729]
ENSMUSG00000000093	Tbx2	61.23	634.09	-3.3725	1.7289e-06	0.00079561	21	39	96	352	1506	569	T-box 2 [Source:MGI Symbol;Acc:MGI:98494]
ENSMUSG00000012187	Mogat1	5.56	58.24	-3.3981	1.8238e-06	0.00080301	5	1	8	74	103	39	monoacylglycerol O-acyltransferase 1 [Source:MGI Symbol;Acc:MGI:1915643]
ENSMUSG00000026979	Psd4	1.97	56.61	-4.8502	1.8667e-06	0.00080301	1	1	3	18	135	64	pleckstrin and Sec7 domain containing 4 [Source:MGI Symbol;Acc:MGI:2674093]
ENSMUSG00000006586	Runx1t1	10.67	468.52	-5.4575	1.9252e-06	0.00080301	6	3	18	27	1333	476	RUNX1 translocation partner 1 [Source:MGI Symbol;Acc:MGI:104793]
ENSMUSG00000029123	Stk32b	0	63.47	-8.1953	1.933e-06	0.00080301	0	0	0	8	205	40	serine/threonine kinase 32B [Source:MGI Symbol;Acc:MGI:1927552]
ENSMUSG00000040125	Gpr26	11.1	843.84	-6.2496	1.9298e-06	0.00080301	12	4	12	12	2940	451	G protein-coupled receptor 26 [Source:MGI Symbol;Acc:MGI:2441758]
ENSMUSG00000048148	Nwd1	117.68	696.15	-2.5649	1.8934e-06	0.00080301	69	69	161	423	1338	847	NACHT and WD repeat domain containing 1 [Source:MGI Symbol;Acc:MGI:2442268]
ENSMUSG00000000753	Serpinf1	26.67	89.72	-1.752	1.9252e-06	0.00080301	19	24	25	75	151	106	serine (or cysteine) peptidase inhibitor, clade F, member 1 [Source:MGI Symbol;Acc:MGI:108080]
ENSMUSG00000031492	Chrnb3	25.32	1065.27	-5.3952	1.988e-06	0.00081456	16	6	42	67	3237	907	cholinergic receptor, nicotinic, beta polypeptide 3 [Source:MGI Symbol;Acc:MGI:106212]
ENSMUSG00000028354	Fmn2	25.71	492.72	-4.2615	2.116e-06	0.00084389	20	9	36	91	1352	478	formin 2 [Source:MGI Symbol;Acc:MGI:1859252]
ENSMUSG00000046844	Vat1l	436.3	1618.2	-1.8913	2.1047e-06	0.00084389	341	344	425	1300	3441	1375	vesicle amine transport protein 1 like [Source:MGI Symbol;Acc:MGI:2142534]
ENSMUSG00000006800	Sulf2	48.81	888.26	-4.1855	2.1469e-06	0.00084496	24	53	48	127	2546	810	sulfatase 2 [Source:MGI Symbol;Acc:MGI:1919293]
ENSMUSG00000018849	Wwc1	82.93	225.35	-1.4421	2.505e-06	0.00097308	56	61	94	243	289	285	WW, C2 and coiled-coil domain containing 1 [Source:MGI Symbol;Acc:MGI:2388637]
ENSMUSG00000026193	Fn1	67.69	1076.96	-3.9924	2.5914e-06	0.00097544	69	29	73	174	2717	1266	fibronectin 1 [Source:MGI Symbol;Acc:MGI:95566]
ENSMUSG00000055409	Nell1	2.39	166.19	-6.1286	2.5469e-06	0.00097544	2	0	4	16	534	112	NEL-like 1 [Source:MGI Symbol;Acc:MGI:2443902]
ENSMUSG00000043670	Diras1	12.65	494.7	-5.2907	2.6089e-06	0.00097544	8	4	20	33	1551	380	DIRAS family, GTP-binding RAS-like 1 [Source:MGI Symbol;Acc:MGI:2183442]
ENSMUSG00000060735	Rxfp3	0	53.54	-7.9497	2.658e-06	0.00098154	0	0	0	6	148	55	relaxin family peptide receptor 3 [Source:MGI Symbol;Acc:MGI:2441827]
ENSMUSG00000030329	Pianp	10.36	366.29	-5.1467	2.791e-06	0.0010181	13	1	12	50	1082	310	PILR alpha associated neural protein [Source:MGI Symbol;Acc:MGI:2441908]
ENSMUSG00000013367	Iglon5	10.93	422.96	-5.2735	2.884e-06	0.001027	5	12	11	19	1330	331	IgLON family member 5 [Source:MGI Symbol;Acc:MGI:2686277]
ENSMUSG00000024140	Epas1	161.25	862.75	-2.4201	2.8816e-06	0.001027	130	67	211	702	1645	880	endothelial PAS domain protein 1 [Source:MGI Symbol;Acc:MGI:109169]
ENSMUSG00000038077	Kcna6	16.97	493.62	-4.8628	2.9203e-06	0.0010276	11	7	25	42	1460	442	potassium voltage-gated channel, shaker-related, subfamily, member 6 [Source:MGI Symbol;Acc:MGI:96663]
ENSMUSG00000020733	Slc9a3r1	78.15	190.96	-1.2903	2.9697e-06	0.0010329	56	64	79	182	303	218	solute carrier family 9 (sodium/hydrogen exchanger), member 3 regulator 1 [Source:MGI Symbol;Acc:MGI:1349482]
ENSMUSG00000062151	Unc13c	26.47	1098.92	-5.376	3.0956e-06	0.0010448	13	7	47	69	3435	857	unc-13 homolog C [Source:MGI Symbol;Acc:MGI:2149021]
ENSMUSG00000042724	Map3k9	6.68	163.05	-4.6097	3.0866e-06	0.0010448	5	5	7	19	465	155	mitogen-activated protein kinase kinase kinase 9 [Source:MGI Symbol;Acc:MGI:2449952]
ENSMUSG00000022829	Stxbp5l	7.49	140.23	-4.2281	3.1087e-06	0.0010448	4	3	12	35	359	148	syntaxin binding protein 5-like [Source:MGI Symbol;Acc:MGI:2443815]
ENSMUSG00000019894	Slc6a15	66.21	534.97	-3.015	3.1841e-06	0.0010466	34	30	104	467	1192	372	solute carrier family 6 (neurotransmitter transporter), member 15 [Source:MGI Symbol;Acc:MGI:2143484]
ENSMUSG00000037872	Ackr1	19.25	819.44	-5.412	3.2375e-06	0.0010507	6	11	32	33	2346	835	atypical chemokine receptor 1 (Duffy blood group) [Source:MGI Symbol;Acc:MGI:1097689]
ENSMUSG00000024451	Arap3	4.74	36.43	-2.9508	3.267e-06	0.0010507	3	2	7	37	63	35	ArfGAP with RhoGAP domain, ankyrin repeat and PH domain 3 [Source:MGI Symbol;Acc:MGI:2147274]
ENSMUSG00000026042	Col5a2	2.31	40.85	-4.1287	3.6853e-06	0.0010733	0	4	2	25	84	45	collagen, type V, alpha 2 [Source:MGI Symbol;Acc:MGI:88458]
ENSMUSG00000005338	Cadm3	109.3	4390.1	-5.328	3.5294e-06	0.0010733	56	40	181	161	12625	4443	cell adhesion molecule 3 [Source:MGI Symbol;Acc:MGI:2137858]
ENSMUSG00000017737	Mmp9	4.3	167.5	-5.2836	3.775e-06	0.0010733	1	4	6	14	486	158	matrix metallopeptidase 9 [Source:MGI Symbol;Acc:MGI:97011]
ENSMUSG00000027977	Ndst3	15.8	556.42	-5.1387	3.5618e-06	0.0010733	11	6	23	28	1597	558	N-deacetylase/N-sulfotransferase (heparan glucosaminyl) 3 [Source:MGI Symbol;Acc:MGI:1932544]
ENSMUSG00000028364	Tnc	9.08	358.24	-5.303	3.3934e-06	0.0010733	5	3	15	24	1105	290	tenascin C [Source:MGI Symbol;Acc:MGI:101922]
ENSMUSG00000054720	Lrrc8c	9.78	206.21	-4.3979	3.7382e-06	0.0010733	4	9	12	31	588	189	leucine rich repeat containing 8 family, member C [Source:MGI Symbol;Acc:MGI:2140839]
ENSMUSG00000029088	Kcnip4	37.12	560.51	-3.9171	3.9078e-06	0.0010733	31	18	45	117	1639	447	Kv channel interacting protein 4 [Source:MGI Symbol;Acc:MGI:1933131]
ENSMUSG00000040613	Apobec1	15.58	141.31	-3.1802	3.8344e-06	0.0010733	8	20	12	64	352	128	apolipoprotein B mRNA editing enzyme, catalytic polypeptide 1 [Source:MGI Symbol;Acc:MGI:103298]
ENSMUSG00000025466	Fuom	41.58	144.65	-1.8001	3.8897e-06	0.0010733	27	36	43	114	264	161	fucose mutarotase [Source:MGI Symbol;Acc:MGI:1916314]
ENSMUSG00000025348	Itga7	41.35	211.8	-2.3574	3.9085e-06	0.0010733	22	21	62	224	334	221	integrin alpha 7 [Source:MGI Symbol;Acc:MGI:102700]
ENSMUSG00000021974	Fgf9	5.94	224.73	-5.245	3.9112e-06	0.0010733	5	2	8	17	715	162	fibroblast growth factor 9 [Source:MGI Symbol;Acc:MGI:104723]
ENSMUSG00000020932	Gfap	95.71	1527.99	-3.9969	3.6492e-06	0.0010733	74	89	81	184	4171	1600	glial fibrillary acidic protein [Source:MGI Symbol;Acc:MGI:95697]
ENSMUSG00000001901	Kcnh6	7.87	256.28	-5.0264	3.6804e-06	0.0010733	3	4	13	21	683	292	potassium voltage-gated channel, subfamily H (eag-related), member 6 [Source:MGI Symbol;Acc:MGI:2684139]
ENSMUSG00000038517	Tbkbp1	17.71	392.46	-4.4705	3.7581e-06	0.0010733	15	13	17	37	1169	341	TBK1 binding protein 1 [Source:MGI Symbol;Acc:MGI:1920424]
ENSMUSG00000044734	Serpinb1a	1.58	31.44	-4.3175	3.8346e-06	0.0010733	2	1	1	55	31	26	serine (or cysteine) peptidase inhibitor, clade B, member 1a [Source:MGI Symbol;Acc:MGI:1913472]
ENSMUSG00000021268	Meg3	658.47	22965.8	-5.1243	3.8344e-06	0.0010733	737	195	727	1068	70878	19037	maternally expressed 3 [Source:MGI Symbol;Acc:MGI:1202886]
ENSMUSG00000020140	Lgr5	19.68	610.88	-4.9566	4.3243e-06	0.0010869	7	9	34	49	1723	619	leucine rich repeat containing G protein coupled receptor 5 [Source:MGI Symbol;Acc:MGI:1341817]
ENSMUSG00000031688	Pou4f2	0	81.78	-8.5603	4.3186e-06	0.0010869	0	0	0	3	258	64	POU domain, class 4, transcription factor 2 [Source:MGI Symbol;Acc:MGI:102524]
ENSMUSG00000038257	Glra3	12.65	713.44	-5.818	4.268e-06	0.0010869	7	3	22	17	2074	713	glycine receptor, alpha 3 subunit [Source:MGI Symbol;Acc:MGI:95749]
ENSMUSG00000031825	Crispld2	84.11	275.88	-1.7144	4.275e-06	0.0010869	56	61	97	222	453	344	cysteine-rich secretory protein LCCL domain containing 2 [Source:MGI Symbol;Acc:MGI:1926142]
ENSMUSG00000022055	Nefl	82.56	3850.62	-5.5436	4.2688e-06	0.0010869	63	35	111	87	12846	2494	neurofilament, light polypeptide [Source:MGI Symbol;Acc:MGI:97313]
ENSMUSG00000032289	Thsd4	23.9	152.06	-2.6703	4.0977e-06	0.0010869	17	23	21	72	343	164	thrombospondin, type I, domain containing 4 [Source:MGI Symbol;Acc:MGI:2672033]
ENSMUSG00000003410	Elavl3	23	874.4	-5.2492	4.1339e-06	0.0010869	24	7	27	34	2579	830	ELAV like RNA binding protein 3 [Source:MGI Symbol;Acc:MGI:109157]
ENSMUSG00000056158	Car10	19.36	701.89	-5.1805	4.2604e-06	0.0010869	10	5	34	55	2170	556	carbonic anhydrase 10 [Source:MGI Symbol;Acc:MGI:1919855]
ENSMUSG00000021719	Rgs7bp	50.62	1017.36	-4.3294	4.164e-06	0.0010869	34	15	79	182	2918	889	regulator of G-protein signalling 7 binding protein [Source:MGI Symbol;Acc:MGI:106334]
ENSMUSG00000066392	Nrxn3	76.1	2415.63	-4.9885	4.1321e-06	0.0010869	38	31	124	139	6877	2451	neurexin III [Source:MGI Symbol;Acc:MGI:1096389]
ENSMUSG00000028268	Gbp3	13.86	118.28	-3.0977	4.6228e-06	0.0011523	13	5	17	68	277	107	guanylate binding protein 3 [Source:MGI Symbol;Acc:MGI:1926263]
ENSMUSG00000072653	Zfp783	41.65	362.55	-3.1224	4.7321e-06	0.0011698	20	27	59	162	882	348	zinc finger protein 783 [Source:MGI Symbol;Acc:MGI:3040704]
ENSMUSG00000118018	-	1.19	132.09	-6.8048	4.8625e-06	0.0011825	0	0	3	11	367	138	novel transcript
ENSMUSG00000033768	Nrxn2	29.75	1176.56	-5.306	4.8548e-06	0.0011825	23	4	48	82	3503	1053	neurexin II [Source:MGI Symbol;Acc:MGI:1096362]
ENSMUSG00000059857	Ntng1	16.94	493.86	-4.8661	4.9465e-06	0.0011932	5	6	32	66	1418	453	netrin G1 [Source:MGI Symbol;Acc:MGI:1934028]
ENSMUSG00000034845	Plvap	14.16	81.95	-2.5351	5.0181e-06	0.0011956	9	9	18	97	156	53	plasmalemma vesicle associated protein [Source:MGI Symbol;Acc:MGI:1890497]
ENSMUSG00000021250	Fos	1345.92	91.38	3.8803	5.0364e-06	0.0011956	2257	211	901	45	139	152	FBJ osteosarcoma oncogene [Source:MGI Symbol;Acc:MGI:95574]
ENSMUSG00000045967	Gpr158	22.45	866.92	-5.2714	5.3105e-06	0.0012424	15	13	29	27	2807	624	G protein-coupled receptor 158 [Source:MGI Symbol;Acc:MGI:2441697]
ENSMUSG00000062960	Kdr	80.39	3141.17	-5.2882	5.3168e-06	0.0012424	17	23	164	302	9498	2607	kinase insert domain protein receptor [Source:MGI Symbol;Acc:MGI:96683]
ENSMUSG00000019558	Slc6a8	87.26	903.97	-3.3732	5.5633e-06	0.0012705	47	57	118	285	2421	806	solute carrier family 6 (neurotransmitter transporter, creatine), member 8 [Source:MGI Symbol;Acc:MGI:2147834]
ENSMUSG00000029212	Gabrb1	21.79	249.13	-3.5175	5.6068e-06	0.0012705	20	7	28	93	641	229	gamma-aminobutyric acid (GABA) A receptor, subunit beta 1 [Source:MGI Symbol;Acc:MGI:95619]
ENSMUSG00000045994	B3gat1	55.12	1055.54	-4.2596	5.5941e-06	0.0012705	48	40	52	101	3168	896	beta-1,3-glucuronyltransferase 1 (glucuronosyltransferase P) [Source:MGI Symbol;Acc:MGI:1924148]
ENSMUSG00000024261	Syt4	66.32	2302.23	-5.1175	5.5002e-06	0.0012705	29	19	120	162	7061	1889	synaptotagmin IV [Source:MGI Symbol;Acc:MGI:101759]
ENSMUSG00000032554	Trf	1021.79	4260.63	-2.0601	5.651e-06	0.0012709	1007	409	1165	4297	6363	4951	transferrin [Source:MGI Symbol;Acc:MGI:98821]
ENSMUSG00000037405	Icam1	17.96	89.76	-2.3189	5.7086e-06	0.0012743	6	18	22	79	128	121	intercellular adhesion molecule 1 [Source:MGI Symbol;Acc:MGI:96392]
ENSMUSG00000026841	Fibcd1	2.34	114.09	-5.6067	5.9993e-06	0.0013003	1	3	2	8	358	87	fibrinogen C domain containing 1 [Source:MGI Symbol;Acc:MGI:2138953]
ENSMUSG00000056073	Grik2	19.24	675.01	-5.1327	5.8906e-06	0.0013003	9	13	27	25	2014	623	glutamate receptor, ionotropic, kainate 2 (beta 2) [Source:MGI Symbol;Acc:MGI:95815]
ENSMUSG00000020810	Cygb	40.68	952.5	-4.5496	5.9834e-06	0.0013003	21	12	70	139	2793	814	cytoglobin [Source:MGI Symbol;Acc:MGI:2149481]
ENSMUSG00000038879	Nipal2	24.81	315.53	-3.6695	5.9545e-06	0.0013003	14	13	36	91	862	276	NIPA-like domain containing 2 [Source:MGI Symbol;Acc:MGI:1924488]
ENSMUSG00000033502	Cdc14a	66.04	414.63	-2.6514	6.124e-06	0.0013178	50	23	94	354	821	381	CDC14 cell division cycle 14A [Source:MGI Symbol;Acc:MGI:2442676]
ENSMUSG00000001334	Fndc5	13.82	330.16	-4.5796	6.2135e-06	0.0013275	8	5	22	39	931	322	fibronectin type III domain containing 5 [Source:MGI Symbol;Acc:MGI:1917614]
ENSMUSG00000035183	Slc24a5	41.69	169.99	-2.0273	6.3112e-06	0.0013307	29	29	48	279	191	140	solute carrier family 24, member 5 [Source:MGI Symbol;Acc:MGI:2677271]
ENSMUSG00000048483	Zdhhc22	11.08	516.59	-5.5441	6.3175e-06	0.0013307	6	2	20	24	1563	454	zinc finger, DHHC-type containing 22 [Source:MGI Symbol;Acc:MGI:2685108]
ENSMUSG00000026458	Ppfia4	36.22	540.46	-3.8998	6.4529e-06	0.0013497	17	18	57	129	1496	484	protein tyrosine phosphatase, receptor type, f polypeptide (PTPRF), interacting protein (liprin), alpha 4 [Source:MGI Symbol;Acc:MGI:1915757]
ENSMUSG00000043460	Elfn2	22.9	887.83	-5.2774	6.5633e-06	0.0013539	11	7	40	38	2569	880	leucine rich repeat and fibronectin type III, extracellular 2 [Source:MGI Symbol;Acc:MGI:3608416]
ENSMUSG00000032908	Sgpp2	11.04	321.4	-4.8649	6.8399e-06	0.0013894	6	5	17	23	929	310	sphingosine-1-phosphate phosphatase 2 [Source:MGI Symbol;Acc:MGI:3589109]
ENSMUSG00000025964	Adam23	24.93	880.83	-5.1433	6.8228e-06	0.0013894	22	9	32	35	2788	679	a disintegrin and metallopeptidase domain 23 [Source:MGI Symbol;Acc:MGI:1345162]
ENSMUSG00000036466	Megf11	175.42	700.99	-1.999	7.0772e-06	0.0014207	125	151	171	525	1564	574	multiple EGF-like-domains 11 [Source:MGI Symbol;Acc:MGI:1920951]
ENSMUSG00000060802	B2m	388.19	1689.04	-2.1215	7.29e-06	0.0014537	199	258	531	1410	3034	1840	beta-2 microglobulin [Source:MGI Symbol;Acc:MGI:88127]
ENSMUSG00000039860	Srrm3	15.76	503.64	-4.9982	7.5036e-06	0.0014699	8	7	25	27	1480	475	serine/arginine repetitive matrix 3 [Source:MGI Symbol;Acc:MGI:1920309]
ENSMUSG00000029778	Adcyap1r1	13.37	164.72	-3.6243	7.5189e-06	0.0014699	14	12	8	48	475	123	adenylate cyclase activating polypeptide 1 receptor 1 [Source:MGI Symbol;Acc:MGI:108449]
ENSMUSG00000019803	Nr2e1	9.04	149.57	-4.0495	7.424e-06	0.0014699	5	6	12	28	404	150	nuclear receptor subfamily 2, group E, member 1 [Source:MGI Symbol;Acc:MGI:1100526]
ENSMUSG00000040035	Disp2	50.35	1893.87	-5.2336	7.5931e-06	0.0014748	51	16	60	60	6029	1447	dispatched RND tramsporter family member 2 [Source:MGI Symbol;Acc:MGI:2388733]
ENSMUSG00000053141	Ptprt	45.64	611.15	-3.7434	7.7591e-06	0.0014973	31	30	55	103	1655	621	protein tyrosine phosphatase, receptor type, T [Source:MGI Symbol;Acc:MGI:1321152]
ENSMUSG00000008489	Elavl2	12.23	337.63	-4.7883	7.8468e-06	0.0014989	12	8	11	19	1039	279	ELAV like RNA binding protein 1 [Source:MGI Symbol;Acc:MGI:1100887]
ENSMUSG00000036006	Ripor2	20.04	389.35	-4.2804	7.8675e-06	0.0014989	12	14	25	42	1139	350	RHO family interacting cell polarization regulator 2 [Source:MGI Symbol;Acc:MGI:2444879]
ENSMUSG00000045733	Sprn	7.94	247.59	-4.9659	8.0967e-06	0.0015328	10	3	7	16	754	209	shadow of prion protein [Source:MGI Symbol;Acc:MGI:3582583]
ENSMUSG00000090066	1110002E22Rik	1.99	86.43	-5.4496	8.4774e-06	0.0015948	2	0	3	12	237	88	RIKEN cDNA 1110002E22 gene [Source:MGI Symbol;Acc:MGI:1915066]
ENSMUSG00000034310	Tmem132d	12.98	272.18	-4.3905	9.14e-06	0.0017078	6	7	20	34	767	264	transmembrane protein 132D [Source:MGI Symbol;Acc:MGI:3044963]
ENSMUSG00000020053	Igf1	56.1	524.74	-3.2256	9.2278e-06	0.0017078	14	35	94	338	1107	538	insulin-like growth factor 1 [Source:MGI Symbol;Acc:MGI:96432]
ENSMUSG00000035681	Kcnc2	15.46	752.73	-5.6061	9.2585e-06	0.0017078	9	1	29	47	2211	704	potassium voltage gated channel, Shaw-related subfamily, member 2 [Source:MGI Symbol;Acc:MGI:96668]
ENSMUSG00000031491	Chrna6	30.08	1242.41	-5.3688	9.3637e-06	0.0017078	23	9	44	38	4137	801	cholinergic receptor, nicotinic, alpha polypeptide 6 [Source:MGI Symbol;Acc:MGI:106213]
ENSMUSG00000050321	Neto1	11.48	420.57	-5.1959	9.3289e-06	0.0017078	9	3	17	16	1122	497	neuropilin (NRP) and tolloid (TLL)-like 1 [Source:MGI Symbol;Acc:MGI:2180216]
ENSMUSG00000028381	Ugcg	475.8	1047.71	-1.1392	9.4338e-06	0.0017101	388	426	398	942	1843	1105	UDP-glucose ceramide glucosyltransferase [Source:MGI Symbol;Acc:MGI:1332243]
ENSMUSG00000010154	Spire2	12.69	111.84	-3.1446	9.512e-06	0.0017139	13	4	15	60	265	103	spire type actin nucleation factor 2 [Source:MGI Symbol;Acc:MGI:2446256]
ENSMUSG00000047361	Gm973	5.48	49.02	-3.1625	9.595e-06	0.0017185	3	5	6	28	113	46	predicted gene 973 [Source:MGI Symbol;Acc:MGI:2685819]
ENSMUSG00000053930	Shisa6	11.01	235.79	-4.4218	9.6621e-06	0.0017203	2	5	21	57	607	248	shisa family member 6 [Source:MGI Symbol;Acc:MGI:2685725]
ENSMUSG00000029309	Sparcl1	155.98	2949	-4.2411	1.0129e-05	0.0017513	159	38	196	474	8810	2342	SPARC-like 1 [Source:MGI Symbol;Acc:MGI:108110]
ENSMUSG00000034040	Galnt17	16.06	391.75	-4.6084	1.0094e-05	0.0017513	6	13	22	29	1103	401	polypeptide N-acetylgalactosaminyltransferase 17 [Source:MGI Symbol;Acc:MGI:2137594]
ENSMUSG00000049112	Oxtr	2.38	54.54	-4.5256	1.0107e-05	0.0017513	1	0	5	98	75	25	oxytocin receptor [Source:MGI Symbol;Acc:MGI:109147]
ENSMUSG00000051111	Sv2c	15.09	820.27	-5.7657	9.9339e-06	0.0017513	15	3	20	16	2774	503	synaptic vesicle glycoprotein 2c [Source:MGI Symbol;Acc:MGI:1922459]
ENSMUSG00000046805	Mpeg1	72.74	424.66	-2.5457	1.0079e-05	0.0017513	31	41	113	322	670	572	macrophage expressed gene 1 [Source:MGI Symbol;Acc:MGI:1333743]
ENSMUSG00000028885	Smpdl3b	1.93	27.43	-3.8073	1.0229e-05	0.0017583	0	3	2	30	27	41	sphingomyelin phosphodiesterase, acid-like 3B [Source:MGI Symbol;Acc:MGI:1916022]
ENSMUSG00000052551	Adarb2	4.36	156.02	-5.1644	1.0385e-05	0.001765	4	1	6	11	453	149	adenosine deaminase, RNA-specific, B2 [Source:MGI Symbol;Acc:MGI:2151118]
ENSMUSG00000025064	Col17a1	1.19	87.32	-6.2079	1.0328e-05	0.001765	0	0	3	11	169	148	collagen, type XVII, alpha 1 [Source:MGI Symbol;Acc:MGI:88450]
ENSMUSG00000026163	Sphkap	119.4	4014.13	-5.0714	1.0474e-05	0.0017701	59	26	217	233	11526	3990	SPHK1 interactor, AKAP domain containing [Source:MGI Symbol;Acc:MGI:1924879]
ENSMUSG00000057182	Scn3a	9.91	504.16	-5.6703	1.0698e-05	0.0017714	6	1	18	21	1554	422	sodium channel, voltage-gated, type III, alpha [Source:MGI Symbol;Acc:MGI:98249]
ENSMUSG00000033174	Mgll	346.05	2423.16	-2.8079	1.0842e-05	0.0017714	193	135	549	3995	3117	1653	monoglyceride lipase [Source:MGI Symbol;Acc:MGI:1346042]
ENSMUSG00000053199	Arhgap20	17.83	439.79	-4.6256	1.0841e-05	0.0017714	14	4	27	48	1279	401	Rho GTPase activating protein 20 [Source:MGI Symbol;Acc:MGI:2445175]
ENSMUSG00000019235	Rps6kl1	6.32	183.28	-4.8609	1.0822e-05	0.0017714	3	2	11	19	521	178	ribosomal protein S6 kinase-like 1 [Source:MGI Symbol;Acc:MGI:2443413]
ENSMUSG00000040867	Begain	20.54	548	-4.7383	1.0622e-05	0.0017714	18	10	24	31	1720	425	brain-enriched guanylate kinase-associated [Source:MGI Symbol;Acc:MGI:3044626]
ENSMUSG00000022935	Grik1	37.09	1794.89	-5.5968	1.0628e-05	0.0017714	15	11	68	36	5294	1738	glutamate receptor, ionotropic, kainate 1 [Source:MGI Symbol;Acc:MGI:95814]
ENSMUSG00000025207	Sema4g	42.96	764.83	-4.1545	1.0897e-05	0.0017714	34	26	49	70	2138	782	sema domain, immunoglobulin domain (Ig), transmembrane domain (TM) and short cytoplasmic domain, (semaphorin) 4G [Source:MGI Symbol;Acc:MGI:1347047]
ENSMUSG00000053166	Cdh22	16.9	156.1	-3.2092	1.0978e-05	0.0017721	14	14	15	60	439	111	cadherin 22 [Source:MGI Symbol;Acc:MGI:1341843]
ENSMUSG00000035929	H2-Q4	58.11	234.42	-2.0135	1.102e-05	0.0017721	43	49	56	148	495	243	histocompatibility 2, Q region locus 4 [Source:MGI Symbol;Acc:MGI:95933]
ENSMUSG00000040253	Gbp7	52.58	182.41	-1.7958	1.1282e-05	0.001795	38	46	50	124	344	214	guanylate binding protein 7 [Source:MGI Symbol;Acc:MGI:2444421]
ENSMUSG00000021478	Drd1	16.15	488.05	-4.9178	1.1264e-05	0.001795	7	7	27	29	1442	451	dopamine receptor D1 [Source:MGI Symbol;Acc:MGI:99578]
ENSMUSG00000079056	Kcnip3	14.68	512.7	-5.1276	1.1366e-05	0.0017987	15	4	18	20	1553	453	Kv channel interacting protein 3, calsenilin [Source:MGI Symbol;Acc:MGI:1929258]
ENSMUSG00000027520	Zdbf2	9.06	159.33	-4.1378	1.1446e-05	0.0018005	6	5	12	27	464	135	zinc finger, DBF-type containing 2 [Source:MGI Symbol;Acc:MGI:1921134]
ENSMUSG00000026188	Tmem169	10.28	245.85	-4.5817	1.1946e-05	0.0018005	10	5	11	17	686	258	transmembrane protein 169 [Source:MGI Symbol;Acc:MGI:2442781]
ENSMUSG00000064329	Scn1a	37.52	1099.54	-4.8736	1.1758e-05	0.0018005	29	17	49	50	3551	783	sodium channel, voltage-gated, type I, alpha [Source:MGI Symbol;Acc:MGI:98246]
ENSMUSG00000044667	Plppr4	26.14	735.24	-4.8145	1.1876e-05	0.0018005	25	9	32	37	2203	661	phospholipid phosphatase related 4 [Source:MGI Symbol;Acc:MGI:106530]
ENSMUSG00000034098	Fstl5	17.8	680.91	-5.2585	1.2039e-05	0.0018005	8	3	34	44	2060	586	follistatin-like 5 [Source:MGI Symbol;Acc:MGI:2442179]
ENSMUSG00000018604	Tbx3	2.38	137.32	-5.8563	1.1991e-05	0.0018005	1	0	5	11	379	146	T-box 3 [Source:MGI Symbol;Acc:MGI:98495]
ENSMUSG00000019828	Grm1	9.49	322.12	-5.0871	1.1932e-05	0.0018005	6	3	15	16	954	299	glutamate receptor, metabotropic 1 [Source:MGI Symbol;Acc:MGI:1351338]
ENSMUSG00000041112	Elmo1	34.65	647.62	-4.2246	1.1751e-05	0.0018005	18	18	52	80	1898	569	engulfment and cell motility 1 [Source:MGI Symbol;Acc:MGI:2153044]
ENSMUSG00000091636	Akain1	10.23	530.36	-5.6966	1.2027e-05	0.0018005	2	4	20	20	1771	334	A kinase (PRKA) anchor inhibitor 1 [Source:MGI Symbol;Acc:MGI:2444600]
ENSMUSG00000073514	Dok6	16.14	376.51	-4.5448	1.1843e-05	0.0018005	14	12	15	21	1080	376	docking protein 6 [Source:MGI Symbol;Acc:MGI:3639495]
ENSMUSG00000074934	Grem1	0.4	45.68	-6.7597	1.2337e-05	0.0018267	0	0	1	10	125	43	gremlin 1, DAN family BMP antagonist [Source:MGI Symbol;Acc:MGI:1344337]
ENSMUSG00000034336	Ina	29.68	922.9	-4.9593	1.2439e-05	0.0018328	24	10	41	40	2875	746	internexin neuronal intermediate filament protein, alpha [Source:MGI Symbol;Acc:MGI:96568]
ENSMUSG00000018698	Lhx1	1.19	70.99	-5.9061	1.3021e-05	0.001906	1	0	2	9	207	63	LIM homeobox protein 1 [Source:MGI Symbol;Acc:MGI:99783]
ENSMUSG00000023032	Slc4a8	74.35	1850.21	-4.6373	1.3063e-05	0.001906	26	36	127	148	5389	1735	solute carrier family 4 (anion exchanger), member 8 [Source:MGI Symbol;Acc:MGI:1928745]
ENSMUSG00000038026	Kcnj9	30.83	969.91	-4.9757	1.3154e-05	0.00191	17	8	53	53	2811	946	potassium inwardly-rectifying channel, subfamily J, member 9 [Source:MGI Symbol;Acc:MGI:108007]
ENSMUSG00000026959	Grin1	13.56	579.56	-5.4192	1.3687e-05	0.001975	18	1	15	31	1772	490	glutamate receptor, ionotropic, NMDA1 (zeta 1) [Source:MGI Symbol;Acc:MGI:95819]
ENSMUSG00000063626	Unc5d	9.48	539.57	-5.8313	1.376e-05	0.001975	2	1	21	28	1600	498	unc-5 netrin receptor D [Source:MGI Symbol;Acc:MGI:2389364]
ENSMUSG00000047180	Neurl3	3.53	26.98	-2.9371	1.4256e-05	0.0020019	2	3	4	30	47	23	neuralized E3 ubiquitin protein ligase 3 [Source:MGI Symbol;Acc:MGI:2429944]
ENSMUSG00000040412	Elapor1	8.67	273.23	-4.9784	1.4182e-05	0.0020019	5	4	13	13	807	256	endosome-lysosome associated apoptosis and autophagy regulator 1 [Source:MGI Symbol;Acc:MGI:1923930]
ENSMUSG00000049001	Ndnf	77.02	1915.68	-4.6365	1.4221e-05	0.0020019	16	37	143	228	5421	1851	neuron-derived neurotrophic factor [Source:MGI Symbol;Acc:MGI:1915419]
ENSMUSG00000039904	Gpr37	95.56	1686.39	-4.1415	1.4468e-05	0.0020222	55	61	127	162	4891	1571	G protein-coupled receptor 37 [Source:MGI Symbol;Acc:MGI:1313297]
ENSMUSG00000046287	Pnma3	5.9	89.97	-3.9329	1.4785e-05	0.0020388	6	5	4	20	254	78	paraneoplastic antigen MA3 [Source:MGI Symbol;Acc:MGI:2180565]
ENSMUSG00000101860	Mindy4b-ps	5.12	112.62	-4.4623	1.4791e-05	0.0020388	3	3	7	17	342	86	MINDY lysine 48 deubiquitinase 4B, pseudogene [Source:MGI Symbol;Acc:MGI:2140018]
ENSMUSG00000054793	Cadm4	39.05	523.17	-3.7444	1.4761e-05	0.0020388	29	20	50	90	1459	495	cell adhesion molecule 4 [Source:MGI Symbol;Acc:MGI:2449088]
ENSMUSG00000009670	Tex11	1.95	37.98	-4.2819	1.4863e-05	0.0020392	0	2	3	19	88	38	testis expressed gene 11 [Source:MGI Symbol;Acc:MGI:1933237]
ENSMUSG00000040855	Reps2	55.53	800.54	-3.8501	1.5442e-05	0.0020456	39	34	68	105	2254	773	RALBP1 associated Eps domain containing protein 2 [Source:MGI Symbol;Acc:MGI:2663511]
ENSMUSG00000028289	Epha7	23.29	459.04	-4.3014	1.5399e-05	0.0020456	18	11	30	39	1291	466	Eph receptor A7 [Source:MGI Symbol;Acc:MGI:95276]
ENSMUSG00000028339	Col15a1	7.47	75.23	-3.3346	1.5123e-05	0.0020456	5	5	9	31	195	65	collagen, type XV, alpha 1 [Source:MGI Symbol;Acc:MGI:88449]
ENSMUSG00000000560	Gabra2	19.01	707.81	-5.2195	1.5414e-05	0.0020456	13	4	31	28	2189	588	gamma-aminobutyric acid (GABA) A receptor, subunit alpha 2 [Source:MGI Symbol;Acc:MGI:95614]
ENSMUSG00000008496	Pou2f2	5.51	106.06	-4.268	1.5456e-05	0.0020456	5	4	5	13	282	117	POU domain, class 2, transcription factor 2 [Source:MGI Symbol;Acc:MGI:101897]
ENSMUSG00000058297	Spock2	171.03	3210.46	-4.2306	1.4997e-05	0.0020456	137	78	218	279	9419	2932	sparc/osteonectin, cwcv and kazal-like domains proteoglycan 2 [Source:MGI Symbol;Acc:MGI:1891351]
ENSMUSG00000034997	Htr2a	3.16	122.14	-5.275	1.515e-05	0.0020456	2	1	5	8	361	112	5-hydroxytryptamine (serotonin) receptor 2A [Source:MGI Symbol;Acc:MGI:109521]
ENSMUSG00000036298	Slc2a13	36.41	621.84	-4.095	1.535e-05	0.0020456	35	15	42	74	1813	557	solute carrier family 2 (facilitated glucose transporter), member 13 [Source:MGI Symbol;Acc:MGI:2146030]
ENSMUSG00000045589	Frrs1l	37.63	896.7	-4.5752	1.5773e-05	0.0020602	36	13	46	55	2614	856	ferric-chelate reductase 1 like [Source:MGI Symbol;Acc:MGI:2442704]
ENSMUSG00000032377	Plscr4	47.63	154.6	-1.6993	1.5644e-05	0.0020602	31	29	61	156	217	191	phospholipid scramblase 4 [Source:MGI Symbol;Acc:MGI:2143267]
ENSMUSG00000057098	Ebf1	9.46	377.02	-5.3172	1.575e-05	0.0020602	3	3	18	18	1160	315	early B cell factor 1 [Source:MGI Symbol;Acc:MGI:95275]
ENSMUSG00000030310	Slc6a1	135.29	4343.6	-5.0048	1.587e-05	0.0020639	52	43	248	207	12628	4235	solute carrier family 6 (neurotransmitter transporter, GABA), member 1 [Source:MGI Symbol;Acc:MGI:95627]
ENSMUSG00000001946	Esam	10.67	166.22	-3.9635	1.6047e-05	0.0020779	8	4	15	33	456	159	endothelial cell-specific adhesion molecule [Source:MGI Symbol;Acc:MGI:1916774]
ENSMUSG00000002228	Ppm1j	3.56	115.37	-5.0231	1.6534e-05	0.0021135	2	1	6	12	345	98	protein phosphatase 1J [Source:MGI Symbol;Acc:MGI:1919137]
ENSMUSG00000020953	Coch	13.84	210.72	-3.9307	1.6478e-05	0.0021135	12	6	17	35	586	202	cochlin [Source:MGI Symbol;Acc:MGI:1278313]
ENSMUSG00000015599	Ttbk1	13.52	451.51	-5.0637	1.6454e-05	0.0021135	16	3	15	19	1344	417	tau tubulin kinase 1 [Source:MGI Symbol;Acc:MGI:2147036]
ENSMUSG00000069372	Ctxn3	1.98	100.1	-5.6639	1.6701e-05	0.0021257	1	0	4	11	295	88	cortexin 3 [Source:MGI Symbol;Acc:MGI:3642816]
ENSMUSG00000061576	Dpp6	36.32	1226.32	-5.0778	1.7003e-05	0.0021549	15	10	67	58	3631	1142	dipeptidylpeptidase 6 [Source:MGI Symbol;Acc:MGI:94921]
ENSMUSG00000068196	Col8a1	79.51	310.65	-1.9665	1.7336e-05	0.0021879	85	40	76	352	280	473	collagen, type VIII, alpha 1 [Source:MGI Symbol;Acc:MGI:88463]
ENSMUSG00000027748	Trpc4	4.35	177.9	-5.3572	1.7521e-05	0.002202	2	1	8	9	494	192	transient receptor potential cation channel, subfamily C, member 4 [Source:MGI Symbol;Acc:MGI:109525]
ENSMUSG00000028005	Gucy1b1	45.84	1484.83	-5.018	1.7845e-05	0.0022282	23	12	81	69	4428	1358	guanylate cyclase 1, soluble, beta 1 [Source:MGI Symbol;Acc:MGI:1860604]
ENSMUSG00000040483	Xaf1	87.2	203.15	-1.2219	1.7916e-05	0.0022282	75	77	70	177	344	231	XIAP associated factor 1 [Source:MGI Symbol;Acc:MGI:3772572]
ENSMUSG00000048834	Vstm2a	29.19	792.76	-4.7638	1.7953e-05	0.0022282	9	8	57	85	2295	733	V-set and transmembrane domain containing 2A [Source:MGI Symbol;Acc:MGI:2384826]
ENSMUSG00000034488	Edil3	49.2	1048.03	-4.413	1.8055e-05	0.0022316	23	25	77	97	3239	816	EGF-like repeats and discoidin I-like domains 3 [Source:MGI Symbol;Acc:MGI:1329025]
ENSMUSG00000027220	Syt13	32.5	1079.52	-5.0543	1.8181e-05	0.0022379	35	12	35	31	3495	780	synaptotagmin XIII [Source:MGI Symbol;Acc:MGI:1933945]
ENSMUSG00000044349	Snhg11	1029.08	22162.5	-4.4287	1.86e-05	0.0022629	922	431	1249	1441	68528	17848	small nucleolar RNA host gene 11 [Source:MGI Symbol;Acc:MGI:2441845]
ENSMUSG00000012428	Steap4	16.48	218	-3.726	1.8611e-05	0.0022629	4	10	28	81	574	190	STEAP family member 4 [Source:MGI Symbol;Acc:MGI:1923560]
ENSMUSG00000029712	Actl6b	9.51	272.19	-4.8408	1.8601e-05	0.0022629	11	4	9	13	827	236	actin-like 6B [Source:MGI Symbol;Acc:MGI:1933548]
ENSMUSG00000056553	Ptprn2	67.35	966.57	-3.8435	1.8937e-05	0.0022932	53	44	74	120	2853	832	protein tyrosine phosphatase, receptor type, N polypeptide 2 [Source:MGI Symbol;Acc:MGI:107418]
ENSMUSG00000009734	Pou6f2	2.75	154.19	-5.8094	1.9227e-05	0.002319	0	1	6	14	483	115	POU domain, class 6, transcription factor 2 [Source:MGI Symbol;Acc:MGI:2443631]
ENSMUSG00000024268	Celf4	90.78	2302.6	-4.665	1.9329e-05	0.0023219	90	28	111	120	6960	2016	CUGBP, Elav-like family member 4 [Source:MGI Symbol;Acc:MGI:1932407]
ENSMUSG00000086496	Gm14204	10.27	301.72	-4.878	1.9438e-05	0.0023257	7	4	15	13	839	327	predicted gene 14204 [Source:MGI Symbol;Acc:MGI:3651576]
ENSMUSG00000006649	Nphs1	4.36	197.52	-5.5035	1.9565e-05	0.0023316	6	2	3	6	674	114	nephrosis 1, nephrin [Source:MGI Symbol;Acc:MGI:1859637]
ENSMUSG00000015354	Pcolce2	8.62	87.35	-3.3418	1.9742e-05	0.0023433	4	7	11	32	221	84	procollagen C-endopeptidase enhancer 2 [Source:MGI Symbol;Acc:MGI:1923727]
ENSMUSG00000026235	Epha4	62.29	741.37	-3.5733	1.984e-05	0.0023455	22	49	88	168	1950	757	Eph receptor A4 [Source:MGI Symbol;Acc:MGI:98277]
ENSMUSG00000039116	Adgrg6	6.75	108.66	-4.0134	2.0239e-05	0.0023833	8	2	7	20	255	141	adhesion G protein-coupled receptor G6 [Source:MGI Symbol;Acc:MGI:1916151]
ENSMUSG00000057716	Tmem178b	27.69	647.64	-4.5484	2.0382e-05	0.0023908	21	9	40	45	1900	603	transmembrane protein 178B [Source:MGI Symbol;Acc:MGI:3647581]
ENSMUSG00000058897	Col25a1	17.32	377.38	-4.4459	2.0593e-05	0.0024044	7	8	29	44	1161	289	collagen, type XXV, alpha 1 [Source:MGI Symbol;Acc:MGI:1924268]
ENSMUSG00000021919	Chat	1.95	136.6	-6.1293	2.0926e-05	0.0024044	0	2	3	5	443	97	choline acetyltransferase [Source:MGI Symbol;Acc:MGI:88392]
ENSMUSG00000056271	Lman1l	9.07	232.45	-4.6814	2.098e-05	0.0024044	3	3	17	26	646	236	lectin, mannose-binding 1 like [Source:MGI Symbol;Acc:MGI:2667537]
ENSMUSG00000061911	Myt1l	25.03	890.85	-5.1544	2.0938e-05	0.0024044	30	7	26	21	2684	813	myelin transcription factor 1-like [Source:MGI Symbol;Acc:MGI:1100511]
ENSMUSG00000048218	Amigo2	57.03	864.52	-3.9223	2.0676e-05	0.0024044	26	32	87	144	2548	710	adhesion molecule with Ig like domain 2 [Source:MGI Symbol;Acc:MGI:2145995]
ENSMUSG00000056124	B4galt6	104.08	1101.98	-3.4046	2.0819e-05	0.0024044	69	53	142	251	2913	1112	UDP-Gal:betaGlcNAc beta 1,4-galactosyltransferase, polypeptide 6 [Source:MGI Symbol;Acc:MGI:1928380]
ENSMUSG00000036907	C1ql2	5.47	325.74	-5.8944	2.1144e-05	0.0024118	0	4	10	13	963	307	complement component 1, q subcomponent-like 2 [Source:MGI Symbol;Acc:MGI:3032521]
ENSMUSG00000103119	Gm37583	60.75	1818.76	-4.9042	2.1206e-05	0.0024118	23	19	112	95	5223	1818	predicted gene, 37583 [Source:MGI Symbol;Acc:MGI:5610811]
ENSMUSG00000087013	2610027K06Rik	5.51	36.15	-2.7201	2.1339e-05	0.0024177	5	4	5	36	74	26	RIKEN cDNA 2610027K06 gene [Source:MGI Symbol;Acc:MGI:1917159]
ENSMUSG00000070683	Lactbl1	38.23	1256.69	-5.0389	2.1517e-05	0.0024188	11	12	74	65	3605	1260	lactamase, beta-like 1 [Source:MGI Symbol;Acc:MGI:2448566]
ENSMUSG00000053550	Shisa7	19.83	343.45	-4.1162	2.1873e-05	0.0024188	20	6	24	45	963	335	shisa family member 7 [Source:MGI Symbol;Acc:MGI:3605641]
ENSMUSG00000037990	Sh3rf3	5.91	60.19	-3.3535	2.152e-05	0.0024188	5	4	6	25	157	51	SH3 domain containing ring finger 3 [Source:MGI Symbol;Acc:MGI:2444637]
ENSMUSG00000035864	Syt1	325.89	9990.11	-4.9381	2.1915e-05	0.0024188	202	86	536	414	30745	8404	synaptotagmin I [Source:MGI Symbol;Acc:MGI:99667]
ENSMUSG00000009292	Trpm2	7.46	131.61	-4.1419	2.1754e-05	0.0024188	5	6	8	16	371	128	transient receptor potential cation channel, subfamily M, member 2 [Source:MGI Symbol;Acc:MGI:1351901]
ENSMUSG00000021198	Unc79	28.09	620.17	-4.4653	2.1858e-05	0.0024188	32	15	24	32	1785	617	unc-79 homolog [Source:MGI Symbol;Acc:MGI:2684729]
ENSMUSG00000048385	Scrt1	17.45	562.26	-5.0108	2.1638e-05	0.0024188	16	4	24	23	1721	481	scratch family zinc finger 1 [Source:MGI Symbol;Acc:MGI:2176606]
ENSMUSG00000026413	Pkp1	5.14	196.08	-5.2545	2.2311e-05	0.0024356	3	1	9	9	533	222	plakophilin 1 [Source:MGI Symbol;Acc:MGI:1328359]
ENSMUSG00000030616	Sytl2	32.49	327.58	-3.3351	2.2178e-05	0.0024356	27	8	47	167	851	249	synaptotagmin-like 2 [Source:MGI Symbol;Acc:MGI:1933366]
ENSMUSG00000115008	4933429O19Rik	6.61	116.25	-4.1344	2.2293e-05	0.0024356	1	8	8	29	324	101	RIKEN cDNA 4933429O19 gene [Source:MGI Symbol;Acc:MGI:1914020]
ENSMUSG00000022594	Lynx1	102.81	1714.86	-4.0601	2.2749e-05	0.0024744	57	80	125	177	5376	1254	Ly6/neurotoxin 1 [Source:MGI Symbol;Acc:MGI:1345180]
ENSMUSG00000022122	Ednrb	20.7	154.17	-2.8998	2.318e-05	0.0025121	25	3	24	155	197	207	endothelin receptor type B [Source:MGI Symbol;Acc:MGI:102720]
ENSMUSG00000024112	Cacna1h	128.07	1898.6	-3.8901	2.3314e-05	0.0025175	105	81	139	183	5323	1919	calcium channel, voltage-dependent, T type, alpha 1H subunit [Source:MGI Symbol;Acc:MGI:1928842]
ENSMUSG00000079598	Clec2l	9.39	178.79	-4.2508	2.3702e-05	0.0025178	3	8	13	25	529	150	C-type lectin domain family 2, member L [Source:MGI Symbol;Acc:MGI:2141402]
ENSMUSG00000030905	Crym	15.79	513.97	-5.0251	2.3913e-05	0.0025178	6	4	30	33	1603	403	crystallin, mu [Source:MGI Symbol;Acc:MGI:102675]
ENSMUSG00000039728	Slc6a5	11.04	410.87	-5.2191	2.3518e-05	0.0025178	4	4	20	14	1224	382	solute carrier family 6 (neurotransmitter transporter, glycine), member 5 [Source:MGI Symbol;Acc:MGI:105090]
ENSMUSG00000066189	Cacng3	7.53	276.47	-5.1999	2.3769e-05	0.0025178	7	2	10	9	857	230	calcium channel, voltage-dependent, gamma subunit 3 [Source:MGI Symbol;Acc:MGI:1859165]
ENSMUSG00000031772	Cntnap4	5.97	76.32	-3.6846	2.3982e-05	0.0025178	7	1	7	40	203	53	contactin associated protein-like 4 [Source:MGI Symbol;Acc:MGI:2183572]
ENSMUSG00000011256	Adam19	2.77	63.22	-4.5197	2.388e-05	0.0025178	4	2	1	15	188	46	a disintegrin and metallopeptidase domain 19 (meltrin beta) [Source:MGI Symbol;Acc:MGI:105377]
ENSMUSG00000017167	Cntnap1	107.48	1251.04	-3.541	2.399e-05	0.0025178	70	92	112	197	3579	1128	contactin associated protein-like 1 [Source:MGI Symbol;Acc:MGI:1858201]
ENSMUSG00000000617	Grm6	34.15	1110.38	-5.0231	2.3871e-05	0.0025178	5	18	64	62	2977	1280	glutamate receptor, metabotropic 6 [Source:MGI Symbol;Acc:MGI:1351343]
ENSMUSG00000028064	Sema4a	41.96	391.36	-3.2217	2.4109e-05	0.0025214	28	37	42	103	1117	313	sema domain, immunoglobulin domain (Ig), transmembrane domain (TM) and short cytoplasmic domain, (semaphorin) 4A [Source:MGI Symbol;Acc:MGI:107560]
ENSMUSG00000038390	Gpr162	106.85	1487.14	-3.7989	2.4473e-05	0.0025437	42	65	165	265	4181	1370	G protein-coupled receptor 162 [Source:MGI Symbol;Acc:MGI:1315214]
ENSMUSG00000037541	Shank2	37.11	875.24	-4.5602	2.4493e-05	0.0025437	24	15	55	45	2423	950	SH3 and multiple ankyrin repeat domains 2 [Source:MGI Symbol;Acc:MGI:2671987]
ENSMUSG00000010476	Ebf3	17.77	600.06	-5.0783	2.4761e-05	0.0025628	8	5	32	25	1822	525	early B cell factor 3 [Source:MGI Symbol;Acc:MGI:894289]
ENSMUSG00000100147	1700047M11Rik	2.4	45.63	-4.2631	2.5135e-05	0.0025758	5	1	0	82	59	24	RIKEN cDNA 1700047M11 gene [Source:MGI Symbol;Acc:MGI:1914580]
ENSMUSG00000039059	Hrh3	6.3	159.65	-4.6642	2.5199e-05	0.0025758	5	4	7	9	462	156	histamine receptor H3 [Source:MGI Symbol;Acc:MGI:2139279]
ENSMUSG00000069072	Slc7a14	15.05	809.21	-5.7498	2.5232e-05	0.0025758	8	2	28	14	2564	640	solute carrier family 7 (cationic amino acid transporter, y+ system), member 14 [Source:MGI Symbol;Acc:MGI:3040688]
ENSMUSG00000022619	Mapk8ip2	59.19	1375.79	-4.5391	2.5006e-05	0.0025758	38	26	86	74	4126	1229	mitogen-activated protein kinase 8 interacting protein 2 [Source:MGI Symbol;Acc:MGI:1926555]
ENSMUSG00000047842	Diras2	74.76	2801.02	-5.2278	2.5434e-05	0.0025876	39	15	135	86	8535	2457	DIRAS family, GTP-binding RAS-like 2 [Source:MGI Symbol;Acc:MGI:1915453]
ENSMUSG00000060534	Dcc	11.81	281.95	-4.5776	2.5614e-05	0.002597	8	7	15	14	797	293	deleted in colorectal carcinoma [Source:MGI Symbol;Acc:MGI:94869]
ENSMUSG00000035566	Pcdh17	34.96	478.26	-3.7743	2.6123e-05	0.0026397	22	26	41	67	1414	402	protocadherin 17 [Source:MGI Symbol;Acc:MGI:2684924]
ENSMUSG00000079330	Lemd1	0	32.1	-7.2125	2.6542e-05	0.0026552	0	0	0	4	87	34	LEM domain containing 1 [Source:MGI Symbol;Acc:MGI:1922403]
ENSMUSG00000039899	Fgl2	5.94	59.86	-3.3404	2.6474e-05	0.0026552	5	2	8	27	141	61	fibrinogen-like protein 2 [Source:MGI Symbol;Acc:MGI:103266]
ENSMUSG00000091722	Siah3	4.35	159.33	-5.1964	2.6528e-05	0.0026552	3	1	7	10	519	107	siah E3 ubiquitin protein ligase family member 3 [Source:MGI Symbol;Acc:MGI:2685758]
ENSMUSG00000030257	Srgap3	231.5	3513.27	-3.9238	2.6651e-05	0.0026571	124	124	340	416	9814	3502	SLIT-ROBO Rho GTPase activating protein 3 [Source:MGI Symbol;Acc:MGI:2152938]
ENSMUSG00000055430	Nap1l5	198.35	2365.02	-3.5758	2.7412e-05	0.002724	114	88	301	551	6738	1974	nucleosome assembly protein 1-like 5 [Source:MGI Symbol;Acc:MGI:1923555]
ENSMUSG00000078307	AI593442	22.58	683.18	-4.92	2.7847e-05	0.0027501	15	4	38	40	2078	583	expressed sequence AI593442 [Source:MGI Symbol;Acc:MGI:2143099]
ENSMUSG00000040452	Cdh12	1.19	82.15	-6.1155	2.7883e-05	0.0027501	1	0	2	5	251	69	cadherin 12 [Source:MGI Symbol;Acc:MGI:109503]
ENSMUSG00000023033	Scn8a	61.37	1113.41	-4.1818	2.795e-05	0.0027501	53	20	82	116	3335	941	sodium channel, voltage-gated, type VIII, alpha [Source:MGI Symbol;Acc:MGI:103169]
ENSMUSG00000010803	Gabra1	46.05	1950.09	-5.4047	2.8063e-05	0.0027521	35	4	77	60	5640	1959	gamma-aminobutyric acid (GABA) A receptor, subunit alpha 1 [Source:MGI Symbol;Acc:MGI:95613]
ENSMUSG00000028137	Celf3	46.98	1142.84	-4.6048	2.8457e-05	0.0027816	30	19	70	52	3270	1160	CUGBP, Elav-like family member 3 [Source:MGI Symbol;Acc:MGI:1926034]
ENSMUSG00000040478	Prdm13	3.88	195.07	-5.6488	2.8585e-05	0.002785	0	5	5	8	558	199	PR domain containing 13 [Source:MGI Symbol;Acc:MGI:2448528]
ENSMUSG00000026640	Plxna2	138.24	1243.73	-3.1696	2.8766e-05	0.0027936	111	91	149	288	3412	1148	plexin A2 [Source:MGI Symbol;Acc:MGI:107684]
ENSMUSG00000025892	Gria4	59.25	1739.94	-4.8763	2.9047e-05	0.0028117	30	17	103	76	5228	1564	glutamate receptor, ionotropic, AMPA4 (alpha 4) [Source:MGI Symbol;Acc:MGI:95811]
ENSMUSG00000090061	Nwd2	5.6	317.95	-5.8305	2.9573e-05	0.0028319	9	0	5	11	938	303	NACHT and WD repeat domain containing 2 [Source:MGI Symbol;Acc:MGI:1920464]
ENSMUSG00000030307	Slc6a11	57.33	1819.39	-4.9883	2.9823e-05	0.0028319	26	11	108	88	5137	1898	solute carrier family 6 (neurotransmitter transporter, GABA), member 11 [Source:MGI Symbol;Acc:MGI:95630]
ENSMUSG00000046178	Nxph1	3.99	130.41	-5.0367	2.9688e-05	0.0028319	5	0	5	17	383	113	neurexophilin 1 [Source:MGI Symbol;Acc:MGI:107492]
ENSMUSG00000052889	Prkcb	207.6	1592.06	-2.9392	2.9523e-05	0.0028319	145	94	287	596	3938	1592	protein kinase C, beta [Source:MGI Symbol;Acc:MGI:97596]
ENSMUSG00000021903	Galnt15	7.08	181.23	-4.6783	2.9757e-05	0.0028319	2	3	13	22	555	140	polypeptide N-acetylgalactosaminyltransferase 15 [Source:MGI Symbol;Acc:MGI:1926004]
ENSMUSG00000118202	C030017B01Rik	17.65	279	-3.9825	2.9576e-05	0.0028319	8	13	24	38	822	238	RIKEN cDNA C030017B01 gene [Source:MGI Symbol;Acc:MGI:1924774]
ENSMUSG00000016494	Cd34	9.09	66.14	-2.8697	3.0096e-05	0.0028397	11	6	6	39	162	53	CD34 antigen [Source:MGI Symbol;Acc:MGI:88329]
ENSMUSG00000023267	Gabrr2	20.01	432.46	-4.434	3.0077e-05	0.0028397	6	13	32	37	1250	411	gamma-aminobutyric acid (GABA) C receptor, subunit rho 2 [Source:MGI Symbol;Acc:MGI:95626]
ENSMUSG00000025089	Gfra1	255.89	683.32	-1.4176	3.0384e-05	0.0028579	191	224	237	554	1326	680	glial cell line derived neurotrophic factor family receptor alpha 1 [Source:MGI Symbol;Acc:MGI:1100842]
ENSMUSG00000097156	Gm3764	20.15	290.44	-3.8507	3.0978e-05	0.0028868	20	11	20	40	867	238	predicted gene 3764 [Source:MGI Symbol;Acc:MGI:3781938]
ENSMUSG00000108084	Gm7932	1.2	21.34	-4.1718	3.0834e-05	0.0028868	2	0	1	30	26	21	predicted gene 7932 [Source:MGI Symbol;Acc:MGI:3643446]
ENSMUSG00000034818	Celf5	25.25	468.9	-4.2157	3.098e-05	0.0028868	26	17	21	31	1388	428	CUGBP, Elav-like family member 5 [Source:MGI Symbol;Acc:MGI:2442333]
ENSMUSG00000021301	Hecw1	26.77	558.95	-4.3842	3.118e-05	0.002895	14	14	40	40	1679	487	HECT, C2 and WW domain containing E3 ubiquitin protein ligase 1 [Source:MGI Symbol;Acc:MGI:2444115]
ENSMUSG00000073565	Prr16	2.38	81.77	-5.1097	3.1262e-05	0.002895	1	0	5	17	237	67	proline rich 16 [Source:MGI Symbol;Acc:MGI:1918623]
ENSMUSG00000004031	Brinp2	8.24	209.63	-4.6692	3.1615e-05	0.0029187	4	6	11	12	650	169	bone morphogenic protein/retinoic acid inducible neural-specific 2 [Source:MGI Symbol;Acc:MGI:2443333]
ENSMUSG00000027603	Ggt7	31.17	469.67	-3.9142	3.1961e-05	0.0029378	20	14	45	73	1422	360	gamma-glutamyltransferase 7 [Source:MGI Symbol;Acc:MGI:1913385]
ENSMUSG00000040724	Kcna2	74.72	1589.11	-4.4109	3.2215e-05	0.0029378	50	24	115	120	4787	1367	potassium voltage-gated channel, shaker-related subfamily, member 2 [Source:MGI Symbol;Acc:MGI:96659]
ENSMUSG00000097886	Gsg1l2	1.57	127.05	-6.3411	3.2188e-05	0.0029378	0	1	3	3	390	110	GSG1-like 2 [Source:MGI Symbol;Acc:MGI:3650209]
ENSMUSG00000047415	Gpr68	6.71	58.69	-3.1318	3.2196e-05	0.0029378	3	2	12	82	95	39	G protein-coupled receptor 68 [Source:MGI Symbol;Acc:MGI:2441763]
ENSMUSG00000035226	Rims4	9.1	259.48	-4.8355	3.2509e-05	0.0029466	7	3	13	12	784	229	regulating synaptic membrane exocytosis 4 [Source:MGI Symbol;Acc:MGI:2674366]
ENSMUSG00000034145	Tmem63c	54.29	625.06	-3.5256	3.2508e-05	0.0029466	31	33	74	118	1738	585	transmembrane protein 63c [Source:MGI Symbol;Acc:MGI:2444386]
ENSMUSG00000103032	Gm37121	0	17.23	-6.3178	3.2684e-05	0.0029535	0	0	0	8	41	17	predicted gene, 37121 [Source:MGI Symbol;Acc:MGI:5610349]
ENSMUSG00000052572	Dlg2	210.21	3230.92	-3.9421	3.2817e-05	0.0029566	97	133	305	354	9167	3133	discs large MAGUK scaffold protein 2 [Source:MGI Symbol;Acc:MGI:1344351]
ENSMUSG00000045534	Kcna5	67.17	680.26	-3.3405	3.3228e-05	0.0029847	54	57	60	115	1842	691	potassium voltage-gated channel, shaker-related subfamily, member 5 [Source:MGI Symbol;Acc:MGI:96662]
ENSMUSG00000029335	Bmp3	5.16	208	-5.3362	3.3865e-05	0.0030328	3	0	10	21	609	188	bone morphogenetic protein 3 [Source:MGI Symbol;Acc:MGI:88179]
ENSMUSG00000039167	Adgrl4	5.14	64.52	-3.656	3.4005e-05	0.0030362	4	2	7	24	175	52	adhesion G protein-coupled receptor L4 [Source:MGI Symbol;Acc:MGI:2655562]
ENSMUSG00000020436	Gabrg2	52.43	1477.4	-4.8168	3.4336e-05	0.0030566	27	23	83	52	4654	1164	gamma-aminobutyric acid (GABA) A receptor, subunit gamma 2 [Source:MGI Symbol;Acc:MGI:95623]
ENSMUSG00000033569	Adgrb3	25.61	588.07	-4.5216	3.6025e-05	0.003098	15	13	37	28	1715	569	adhesion G protein-coupled receptor B3 [Source:MGI Symbol;Acc:MGI:2441837]
ENSMUSG00000044708	Kcnj10	20.21	786.01	-5.2819	3.5848e-05	0.003098	12	2	37	29	2217	831	potassium inwardly-rectifying channel, subfamily J, member 10 [Source:MGI Symbol;Acc:MGI:1194504]
ENSMUSG00000028128	F3	39.82	185.87	-2.2238	3.5056e-05	0.003098	24	19	58	142	296	247	coagulation factor III [Source:MGI Symbol;Acc:MGI:88381]
ENSMUSG00000056004	Elapor2	35	362.27	-3.3721	3.5886e-05	0.003098	29	27	33	70	1037	313	endosome-lysosome associated apoptosis and autophagy regulator family member 2 [Source:MGI Symbol;Acc:MGI:2443264]
ENSMUSG00000056755	Grm7	5.97	256.17	-5.4256	3.5181e-05	0.003098	6	0	9	17	758	234	glutamate receptor, metabotropic 7 [Source:MGI Symbol;Acc:MGI:1351344]
ENSMUSG00000036356	Csgalnact1	10.29	71.68	-2.8066	3.584e-05	0.003098	11	5	10	37	168	69	chondroitin sulfate N-acetylgalactosaminyltransferase 1 [Source:MGI Symbol;Acc:MGI:2442354]
ENSMUSG00000031523	Dlc1	64.63	487.12	-2.9147	3.5605e-05	0.003098	52	40	72	146	1256	482	deleted in liver cancer 1 [Source:MGI Symbol;Acc:MGI:1354949]
ENSMUSG00000031995	St14	2.36	25.96	-3.4626	3.6076e-05	0.003098	1	1	4	18	43	35	suppression of tumorigenicity 14 (colon carcinoma) [Source:MGI Symbol;Acc:MGI:1338881]
ENSMUSG00000010660	Plcd1	18.11	141.09	-2.9637	3.6147e-05	0.003098	12	11	23	55	361	129	phospholipase C, delta 1 [Source:MGI Symbol;Acc:MGI:97614]
ENSMUSG00000041695	Kcnj2	1.96	124.86	-5.9925	3.5887e-05	0.003098	0	1	4	5	376	112	potassium inwardly-rectifying channel, subfamily J, member 2 [Source:MGI Symbol;Acc:MGI:104744]
ENSMUSG00000049538	Adamts16	4.31	33.28	-2.9501	3.5475e-05	0.003098	1	3	7	30	61	33	a disintegrin-like and metallopeptidase (reprolysin type) with thrombospondin type 1 motif, 16 [Source:MGI Symbol;Acc:MGI:2429637]
ENSMUSG00000050272	Dscam	13.4	413.76	-4.9492	3.5081e-05	0.003098	5	5	24	18	1242	373	DS cell adhesion molecule [Source:MGI Symbol;Acc:MGI:1196281]
ENSMUSG00000047507	Baiap3	17.24	139.01	-3.0121	3.6056e-05	0.003098	7	14	23	52	322	157	BAI1-associated protein 3 [Source:MGI Symbol;Acc:MGI:2685783]
ENSMUSG00000028581	Laptm5	20.06	108.65	-2.4387	3.6533e-05	0.0031161	11	12	28	63	197	145	lysosomal-associated protein transmembrane 5 [Source:MGI Symbol;Acc:MGI:108046]
ENSMUSG00000031906	Smpd3	11.43	264.51	-4.5331	3.6567e-05	0.0031161	6	5	18	19	795	230	sphingomyelin phosphodiesterase 3, neutral [Source:MGI Symbol;Acc:MGI:1927578]
ENSMUSG00000032925	Itgbl1	3.5	98.52	-4.8123	3.6746e-05	0.0031225	0	4	5	14	258	110	integrin, beta-like 1 [Source:MGI Symbol;Acc:MGI:2443439]
ENSMUSG00000021904	Sema3g	2.39	41.88	-4.1438	3.6928e-05	0.0031291	3	0	3	23	109	30	sema domain, immunoglobulin domain (Ig), short basic domain, secreted, (semaphorin) 3G [Source:MGI Symbol;Acc:MGI:3041242]
ENSMUSG00000046879	Irgm1	80.24	238.29	-1.5716	3.7126e-05	0.0031369	60	58	86	177	423	286	immunity-related GTPase family M member 1 [Source:MGI Symbol;Acc:MGI:107567]
ENSMUSG00000000290	Itgb2	8.64	44.1	-2.3541	3.7264e-05	0.0031397	4	6	12	35	73	55	integrin beta 2 [Source:MGI Symbol;Acc:MGI:96611]
ENSMUSG00000033342	Plppr5	14.19	461.76	-5.0248	3.7855e-05	0.0031805	5	5	26	17	1355	445	phospholipid phosphatase related 5 [Source:MGI Symbol;Acc:MGI:1923019]
ENSMUSG00000028876	Epha10	20.19	394.35	-4.2887	3.8163e-05	0.0031975	20	8	23	30	1194	334	Eph receptor A10 [Source:MGI Symbol;Acc:MGI:3586824]
ENSMUSG00000060882	Kcnd2	5.54	189.38	-5.0973	3.8399e-05	0.0031993	5	2	7	6	594	152	potassium voltage-gated channel, Shal-related family, member 2 [Source:MGI Symbol;Acc:MGI:102663]
ENSMUSG00000079363	Gbp4	3.54	57.26	-4.018	3.8899e-05	0.0032113	4	3	2	13	156	54	guanylate binding protein 4 [Source:MGI Symbol;Acc:MGI:97072]
ENSMUSG00000039257	Vstm2b	12.99	211.47	-4.0259	3.8972e-05	0.0032113	7	7	19	28	616	187	V-set and transmembrane domain containing 2B [Source:MGI Symbol;Acc:MGI:1914525]
ENSMUSG00000114230	Gm48239	19.99	204.42	-3.3547	3.8729e-05	0.0032113	18	21	12	46	573	180	predicted gene, 48239 [Source:MGI Symbol;Acc:MGI:6097649]
ENSMUSG00000007653	Gabrb2	8.3	323.97	-5.288	3.8935e-05	0.0032113	4	2	15	8	912	348	gamma-aminobutyric acid (GABA) A receptor, subunit beta 2 [Source:MGI Symbol;Acc:MGI:95620]
ENSMUSG00000045648	Vwc2l	4.34	187.7	-5.4365	3.946e-05	0.0032426	1	1	9	8	525	201	von Willebrand factor C domain-containing protein 2-like [Source:MGI Symbol;Acc:MGI:2444069]
ENSMUSG00000054423	Cadps	132.14	4175.95	-4.9821	3.9866e-05	0.003258	72	26	236	149	12186	4085	Ca2+-dependent secretion activator [Source:MGI Symbol;Acc:MGI:1350922]
ENSMUSG00000034570	Inpp5j	13.76	163.08	-3.5683	3.982e-05	0.003258	13	12	10	28	454	155	inositol polyphosphate 5-phosphatase J [Source:MGI Symbol;Acc:MGI:2158663]
ENSMUSG00000039194	Rlbp1	250.2	3127.29	-3.6439	3.9989e-05	0.0032592	166	55	411	846	7716	3473	retinaldehyde binding protein 1 [Source:MGI Symbol;Acc:MGI:97930]
ENSMUSG00000028351	Brinp1	13.41	276.14	-4.3651	4.0441e-05	0.0032647	8	6	20	22	825	242	bone morphogenic protein/retinoic acid inducible neural specific 1 [Source:MGI Symbol;Acc:MGI:1928478]
ENSMUSG00000030302	Atp2b2	114.4	1887.18	-4.0442	4.0365e-05	0.0032647	95	64	131	146	5720	1591	ATPase, Ca++ transporting, plasma membrane 2 [Source:MGI Symbol;Acc:MGI:105368]
ENSMUSG00000021700	Rab3c	47.55	1398.33	-4.8785	4.0434e-05	0.0032647	38	11	71	44	4039	1408	RAB3C, member RAS oncogene family [Source:MGI Symbol;Acc:MGI:1914545]
ENSMUSG00000024935	Slc1a1	52.75	589	-3.4818	4.0493e-05	0.0032647	57	17	59	139	1628	531	solute carrier family 1 (neuronal/epithelial high affinity glutamate transporter, system Xag), member 1 [Source:MGI Symbol;Acc:MGI:105083]
ENSMUSG00000000632	Sez6	31.76	700.47	-4.4637	4.0883e-05	0.0032872	38	10	32	39	2072	648	seizure related gene 6 [Source:MGI Symbol;Acc:MGI:104745]
ENSMUSG00000044835	Ankrd45	7.14	157.97	-4.4702	4.1619e-05	0.0033124	6	1	11	24	473	126	ankyrin repeat domain 45 [Source:MGI Symbol;Acc:MGI:1921094]
ENSMUSG00000061186	Sfmbt2	2.4	54.03	-4.506	4.1406e-05	0.0033124	4	0	2	19	151	41	Scm-like with four mbt domains 2 [Source:MGI Symbol;Acc:MGI:2447794]
ENSMUSG00000003418	St8sia6	3.56	57.34	-4.0137	4.1847e-05	0.0033124	1	0	8	40	106	68	ST8 alpha-N-acetyl-neuraminide alpha-2,8-sialyltransferase 6 [Source:MGI Symbol;Acc:MGI:2386797]
ENSMUSG00000034755	Pcdh11x	3.94	124.78	-4.9873	4.1895e-05	0.0033124	4	3	3	6	417	77	protocadherin 11 X-linked [Source:MGI Symbol;Acc:MGI:2442849]
ENSMUSG00000086662	BC046251	18.8	426.92	-4.5052	4.1971e-05	0.0033124	3	13	32	44	1222	408	cDNA sequence BC046251 [Source:MGI Symbol;Acc:MGI:3039598]
ENSMUSG00000032101	Ddx25	24.73	429.98	-4.1202	4.1904e-05	0.0033124	16	20	27	30	1269	394	DEAD box helicase 25 [Source:MGI Symbol;Acc:MGI:1353582]
ENSMUSG00000025092	Hspa12a	211.83	3200.17	-3.9172	4.1858e-05	0.0033124	149	132	257	281	9482	2843	heat shock protein 12A [Source:MGI Symbol;Acc:MGI:1920692]
ENSMUSG00000045776	Lrtm1	67.79	2074.56	-4.9358	4.212e-05	0.0033154	16	20	136	108	5875	2142	leucine-rich repeats and transmembrane domains 1 [Source:MGI Symbol;Acc:MGI:2442106]
ENSMUSG00000060371	Caln1	36.62	632.14	-4.1098	4.2404e-05	0.003329	34	27	32	46	1990	475	calneuron 1 [Source:MGI Symbol;Acc:MGI:2155987]
ENSMUSG00000036249	Rbm43	57.07	234.57	-2.0408	4.2818e-05	0.003344	45	40	60	145	520	226	RNA binding motif protein 43 [Source:MGI Symbol;Acc:MGI:1918934]
ENSMUSG00000043843	Tmem145	20.09	428.39	-4.4147	4.2729e-05	0.003344	13	11	27	21	1220	438	transmembrane protein 145 [Source:MGI Symbol;Acc:MGI:3607779]
ENSMUSG00000026587	Astn1	25	775.33	-4.9556	4.3431e-05	0.0033829	23	5	35	24	2315	719	astrotactin 1 [Source:MGI Symbol;Acc:MGI:1098567]
ENSMUSG00000027238	Frmd5	40.54	956.65	-4.5606	4.3972e-05	0.0034074	16	19	68	48	2705	993	FERM domain containing 5 [Source:MGI Symbol;Acc:MGI:2442557]
ENSMUSG00000063415	Cyp26b1	6.31	50.87	-3.0167	4.3952e-05	0.0034074	4	3	9	29	117	48	cytochrome P450, family 26, subfamily b, polypeptide 1 [Source:MGI Symbol;Acc:MGI:2176159]
ENSMUSG00000018920	Cxcl16	21.87	128.38	-2.5533	4.4235e-05	0.0034189	10	23	23	62	285	141	chemokine (C-X-C motif) ligand 16 [Source:MGI Symbol;Acc:MGI:1932682]
ENSMUSG00000021573	Tppp	51.98	1181.5	-4.5071	4.4627e-05	0.0034403	48	11	72	74	3396	1166	tubulin polymerization promoting protein [Source:MGI Symbol;Acc:MGI:1920198]
ENSMUSG00000071753	Cdr1os	29.22	1020.37	-5.1265	4.4961e-05	0.0034483	7	5	62	60	2979	973	cerebellar degeneration related antigen 1, opposite strand [Source:MGI Symbol;Acc:MGI:5637821]
ENSMUSG00000042353	Frem3	1.98	50.71	-4.6846	4.4866e-05	0.0034483	1	0	4	13	113	67	Fras1 related extracellular matrix protein 3 [Source:MGI Symbol;Acc:MGI:2685641]
ENSMUSG00000055373	Fut9	13.48	292.49	-4.4413	4.6341e-05	0.0035451	13	4	17	18	803	320	fucosyltransferase 9 [Source:MGI Symbol;Acc:MGI:1330859]
ENSMUSG00000048540	Nhlh2	18.55	583.89	-4.9767	4.6604e-05	0.003556	7	5	35	22	1654	611	nescient helix loop helix 2 [Source:MGI Symbol;Acc:MGI:97324]
ENSMUSG00000037820	Tgm2	51.5	148.37	-1.5285	4.7789e-05	0.0035996	46	43	42	107	265	180	transglutaminase 2, C polypeptide [Source:MGI Symbol;Acc:MGI:98731]
ENSMUSG00000032890	Rims3	30.53	791.55	-4.6968	4.8018e-05	0.0035996	29	8	40	32	2415	684	regulating synaptic membrane exocytosis 3 [Source:MGI Symbol;Acc:MGI:2443331]
ENSMUSG00000002930	Ppp1r17	3.92	218.72	-5.8013	4.7938e-05	0.0035996	0	2	8	7	593	252	protein phosphatase 1, regulatory subunit 17 [Source:MGI Symbol;Acc:MGI:1333876]
ENSMUSG00000022076	Klhl1	3.51	106.31	-4.9201	4.7361e-05	0.0035996	1	4	4	7	333	82	kelch-like 1 [Source:MGI Symbol;Acc:MGI:2136335]
ENSMUSG00000020396	Nefh	32.3	994.44	-4.9447	4.773e-05	0.0035996	13	14	55	30	3205	729	neurofilament, heavy polypeptide [Source:MGI Symbol;Acc:MGI:97309]
ENSMUSG00000040276	Pacsin1	166.51	2263.47	-3.765	4.7663e-05	0.0035996	105	100	218	249	6507	2124	protein kinase C and casein kinase substrate in neurons 1 [Source:MGI Symbol;Acc:MGI:1345181]
ENSMUSG00000057455	Rit2	47.36	1207.23	-4.6722	4.7602e-05	0.0035996	21	15	84	61	3559	1133	Ras-like without CAAX 2 [Source:MGI Symbol;Acc:MGI:108054]
ENSMUSG00000054679	Srsf12	14.58	178.88	-3.6183	4.8241e-05	0.0036033	8	7	22	37	472	185	serine and arginine-rich splicing factor 12 [Source:MGI Symbol;Acc:MGI:2661424]
ENSMUSG00000004360	9330159F19Rik	17.81	525.84	-4.8849	4.8308e-05	0.0036033	11	4	30	21	1565	487	RIKEN cDNA 9330159F19 gene [Source:MGI Symbol;Acc:MGI:3036239]
ENSMUSG00000040138	Ndp	2	87.95	-5.4698	4.8672e-05	0.0036215	3	0	2	7	275	67	Norrie disease (pseudoglioma) (human) [Source:MGI Symbol;Acc:MGI:102570]
ENSMUSG00000041014	Nrg3	3.58	103.9	-4.865	4.9273e-05	0.0036571	5	1	3	8	323	81	neuregulin 3 [Source:MGI Symbol;Acc:MGI:1097165]
ENSMUSG00000049971	Glt1d1	7.09	184.38	-4.7025	4.958e-05	0.0036618	6	5	7	7	572	152	glycosyltransferase 1 domain containing 1 [Source:MGI Symbol;Acc:MGI:2442755]
ENSMUSG00000023992	Trem2	5.98	42.61	-2.8456	4.9582e-05	0.0036618	8	1	6	33	79	47	triggering receptor expressed on myeloid cells 2 [Source:MGI Symbol;Acc:MGI:1913150]
ENSMUSG00000036800	Fam135b	24.04	716.42	-4.8977	4.9953e-05	0.0036801	7	8	46	31	2063	718	family with sequence similarity 135, member B [Source:MGI Symbol;Acc:MGI:1917613]
ENSMUSG00000034810	Scn7a	21.25	587.26	-4.7889	5.0163e-05	0.0036866	2	7	45	83	1634	577	sodium channel, voltage-gated, type VII, alpha [Source:MGI Symbol;Acc:MGI:102965]
ENSMUSG00000006542	Prkag3	1.97	60	-4.9327	5.045e-05	0.0036869	1	1	3	6	159	68	protein kinase, AMP-activated, gamma 3 non-catalytic subunit [Source:MGI Symbol;Acc:MGI:1891343]
ENSMUSG00000059742	Kcnh7	29.64	430.61	-3.8618	5.0601e-05	0.0036869	28	15	32	50	1315	338	potassium voltage-gated channel, subfamily H (eag-related), member 7 [Source:MGI Symbol;Acc:MGI:2159566]
ENSMUSG00000032936	Camkv	54.08	1497.68	-4.792	5.0661e-05	0.0036869	60	9	67	60	4377	1453	CaM kinase-like vesicle-associated [Source:MGI Symbol;Acc:MGI:2384296]
ENSMUSG00000041378	Cldn5	1.98	31.26	-3.9941	5.0524e-05	0.0036869	2	1	2	18	82	21	claudin 5 [Source:MGI Symbol;Acc:MGI:1276112]
ENSMUSG00000103966	Gm37120	2.77	60.12	-4.4447	5.1119e-05	0.0037112	3	1	3	10	174	52	predicted gene, 37120 [Source:MGI Symbol;Acc:MGI:5610348]
ENSMUSG00000025582	Nptx1	27.91	976.67	-5.1301	5.155e-05	0.0037335	37	3	30	42	3317	564	neuronal pentraxin 1 [Source:MGI Symbol;Acc:MGI:107811]
ENSMUSG00000029406	Pitpnm2	150.2	745.94	-2.3126	5.2662e-05	0.0037415	123	118	141	314	1779	765	phosphatidylinositol transfer protein, membrane-associated 2 [Source:MGI Symbol;Acc:MGI:1336192]
ENSMUSG00000038276	Asic3	42.73	511.44	-3.5813	5.2365e-05	0.0037415	29	39	41	71	1531	415	acid-sensing (proton-gated) ion channel 3 [Source:MGI Symbol;Acc:MGI:2159339]
ENSMUSG00000030110	Ret	26.31	547.41	-4.379	5.2196e-05	0.0037415	13	18	36	30	1703	438	ret proto-oncogene [Source:MGI Symbol;Acc:MGI:97902]
ENSMUSG00000003746	Man1a	121.87	454.5	-1.8994	5.2336e-05	0.0037415	67	79	164	377	839	479	mannosidase 1, alpha [Source:MGI Symbol;Acc:MGI:104677]
ENSMUSG00000031965	Tbx20	9.45	123.2	-3.7058	5.2571e-05	0.0037415	1	3	20	173	186	92	T-box 20 [Source:MGI Symbol;Acc:MGI:1888496]
ENSMUSG00000032181	Scg3	58.03	1335.06	-4.5243	5.1979e-05	0.0037415	34	22	91	65	4092	1127	secretogranin III [Source:MGI Symbol;Acc:MGI:103032]
ENSMUSG00000039114	Nrn1	8.65	241.2	-4.8023	5.2514e-05	0.0037415	9	8	5	9	820	140	neuritin 1 [Source:MGI Symbol;Acc:MGI:1915654]
ENSMUSG00000053420	Gm4792	19.36	486.64	-4.6521	5.3437e-05	0.0037786	10	5	34	28	1407	476	predicted gene 4792 [Source:MGI Symbol;Acc:MGI:3648918]
ENSMUSG00000097451	Rian	153.58	3576.02	-4.5414	5.333e-05	0.0037786	135	54	199	152	11486	2609	RNA imprinted and accumulated in nucleus [Source:MGI Symbol;Acc:MGI:1922995]
ENSMUSG00000022762	Ncam2	17.73	445.59	-4.6517	5.3771e-05	0.0037932	9	8	28	20	1396	353	neural cell adhesion molecule 2 [Source:MGI Symbol;Acc:MGI:97282]
ENSMUSG00000026958	Dpp7	161.35	334.55	-1.0533	5.5124e-05	0.0038345	134	146	131	307	577	356	dipeptidylpeptidase 7 [Source:MGI Symbol;Acc:MGI:1933213]
ENSMUSG00000006386	Tek	21.27	74.14	-1.8052	5.4535e-05	0.0038345	19	15	20	91	131	53	TEK receptor tyrosine kinase [Source:MGI Symbol;Acc:MGI:98664]
ENSMUSG00000028864	Hgf	3.54	63.25	-4.1619	5.4983e-05	0.0038345	2	2	5	19	199	33	hepatocyte growth factor [Source:MGI Symbol;Acc:MGI:96079]
ENSMUSG00000062296	Trank1	80.01	2325.82	-4.8618	5.4729e-05	0.0038345	113	21	67	65	7382	1804	tetratricopeptide repeat and ankyrin repeat containing 1 [Source:MGI Symbol;Acc:MGI:1341834]
ENSMUSG00000020723	Cacng4	115.15	703.75	-2.6119	5.4991e-05	0.0038345	74	83	136	288	1828	607	calcium channel, voltage-dependent, gamma subunit 4 [Source:MGI Symbol;Acc:MGI:1859167]
ENSMUSG00000038453	Srcin1	93.39	755.25	-3.016	5.5114e-05	0.0038345	44	41	152	311	1780	799	SRC kinase signaling inhibitor 1 [Source:MGI Symbol;Acc:MGI:1933179]
ENSMUSG00000104411	Gm30340	0.78	65.37	-6.3874	5.5836e-05	0.003875	0	1	1	3	185	68	predicted gene, 30340 [Source:MGI Symbol;Acc:MGI:5589499]
ENSMUSG00000036422	Pcdh8	3.19	164.63	-5.6942	5.6144e-05	0.0038873	4	0	4	5	501	145	protocadherin 8 [Source:MGI Symbol;Acc:MGI:1306800]
ENSMUSG00000023328	Ache	30.79	572.29	-4.2167	5.6386e-05	0.0038951	17	11	50	56	1745	462	acetylcholinesterase [Source:MGI Symbol;Acc:MGI:87876]
ENSMUSG00000026934	Lhx3	4.31	111.75	-4.6963	5.7076e-05	0.0039337	1	3	7	9	313	115	LIM homeobox protein 3 [Source:MGI Symbol;Acc:MGI:102673]
ENSMUSG00000073530	Pappa2	7.54	181.17	-4.5893	5.735e-05	0.0039435	8	2	9	10	493	203	pappalysin 2 [Source:MGI Symbol;Acc:MGI:3051647]
ENSMUSG00000018470	Kcnab3	26.08	450.87	-4.1123	5.7597e-05	0.0039513	23	12	31	36	1386	363	potassium voltage-gated channel, shaker-related subfamily, beta member 3 [Source:MGI Symbol;Acc:MGI:1336208]
ENSMUSG00000055567	Unc80	146.18	2688.1	-4.2009	5.7899e-05	0.0039539	86	47	237	226	7801	2533	unc-80, NALCN activator [Source:MGI Symbol;Acc:MGI:2652882]
ENSMUSG00000070469	Adamtsl3	2.34	32.04	-3.7687	5.7844e-05	0.0039539	2	3	1	13	44	60	ADAMTS-like 3 [Source:MGI Symbol;Acc:MGI:3028499]
ENSMUSG00000033910	Gucy1a1	75.05	1893.96	-4.6576	5.8472e-05	0.0039629	26	15	149	145	5268	1987	guanylate cyclase 1, soluble, alpha 1 [Source:MGI Symbol;Acc:MGI:1926562]
ENSMUSG00000092094	Zfp804b	2.74	75.9	-4.7899	5.8401e-05	0.0039629	1	2	4	6	208	82	zinc finger protein 804B [Source:MGI Symbol;Acc:MGI:2685287]
ENSMUSG00000009376	Met	100.49	280.37	-1.4816	5.8694e-05	0.0039629	80	62	113	236	475	327	met proto-oncogene [Source:MGI Symbol;Acc:MGI:96969]
ENSMUSG00000066129	Kndc1	34.51	248.04	-2.8462	5.8578e-05	0.0039629	20	29	39	94	679	193	kinase non-catalytic C-lobe domain (KIND) containing 1 [Source:MGI Symbol;Acc:MGI:1923734]
ENSMUSG00000049281	Scn3b	34.69	373.92	-3.431	5.8256e-05	0.0039629	30	22	36	59	1043	359	sodium channel, voltage-gated, type III, beta [Source:MGI Symbol;Acc:MGI:1918882]
ENSMUSG00000041445	Mmrn2	1.55	27.77	-4.1515	5.9235e-05	0.0039905	1	3	0	47	39	15	multimerin 2 [Source:MGI Symbol;Acc:MGI:2385618]
ENSMUSG00000034912	Mdga2	47.53	689.87	-3.8596	5.9677e-05	0.0040112	38	40	43	54	2018	641	MAM domain containing glycosylphosphatidylinositol anchor 2 [Source:MGI Symbol;Acc:MGI:2444706]
ENSMUSG00000066800	Rnasel	7.11	94.3	-3.7332	6.0014e-05	0.0040249	5	3	10	21	261	86	ribonuclease L (2', 5'-oligoisoadenylate synthetase-dependent) [Source:MGI Symbol;Acc:MGI:1098272]
ENSMUSG00000053702	Nebl	286.88	1239.63	-2.1116	6.0264e-05	0.0040326	176	175	378	813	2658	1221	nebulette [Source:MGI Symbol;Acc:MGI:1921353]
ENSMUSG00000039202	Abhd2	552.03	1177.83	-1.0937	6.0644e-05	0.0040489	436	426	542	1084	2051	1234	abhydrolase domain containing 2 [Source:MGI Symbol;Acc:MGI:1914344]
ENSMUSG00000071424	Grid2	3.18	102.98	-5.0216	6.1124e-05	0.0040681	3	0	5	12	313	82	glutamate receptor, ionotropic, delta 2 [Source:MGI Symbol;Acc:MGI:95813]
ENSMUSG00000034958	Atcay	25.77	720.65	-4.8061	6.1203e-05	0.0040681	21	5	39	29	2235	593	ataxia, cerebellar, Cayman type [Source:MGI Symbol;Acc:MGI:2448730]
ENSMUSG00000018589	Glra2	5.94	252.78	-5.4129	6.1854e-05	0.0041022	2	0	13	25	745	225	glycine receptor, alpha 2 subunit [Source:MGI Symbol;Acc:MGI:95748]
ENSMUSG00000042604	Kcna4	6.65	148.72	-4.4824	6.2275e-05	0.004121	1	5	11	17	425	141	potassium voltage-gated channel, shaker-related subfamily, member 4 [Source:MGI Symbol;Acc:MGI:96661]
ENSMUSG00000017740	Slc12a5	295.69	6119.68	-4.3714	6.249e-05	0.0041261	161	103	485	349	17775	5922	solute carrier family 12, member 5 [Source:MGI Symbol;Acc:MGI:1862037]
ENSMUSG00000043388	Tmem130	27.79	940.73	-5.0816	6.2828e-05	0.004131	23	3	44	36	3033	681	transmembrane protein 130 [Source:MGI Symbol;Acc:MGI:3607706]
ENSMUSG00000022747	St3gal6	40.17	153.15	-1.9303	6.2839e-05	0.004131	26	23	53	230	150	166	ST3 beta-galactoside alpha-2,3-sialyltransferase 6 [Source:MGI Symbol;Acc:MGI:1888707]
ENSMUSG00000050711	Scg2	154.59	4291.03	-4.7949	6.4024e-05	0.0041668	69	57	266	141	13843	3123	secretogranin II [Source:MGI Symbol;Acc:MGI:103033]
ENSMUSG00000046449	Nexmif	16.49	165.81	-3.3307	6.3727e-05	0.0041668	5	10	27	57	404	176	neurite extension and migration factor [Source:MGI Symbol;Acc:MGI:2148050]
ENSMUSG00000033981	Gria2	138.01	3461.37	-4.6486	6.4043e-05	0.0041668	118	28	202	147	10344	3162	glutamate receptor, ionotropic, AMPA2 (alpha 2) [Source:MGI Symbol;Acc:MGI:95809]
ENSMUSG00000042388	Dlgap3	11.13	300.24	-4.7562	6.3792e-05	0.0041668	17	5	6	11	935	245	DLG associated protein 3 [Source:MGI Symbol;Acc:MGI:3039563]
ENSMUSG00000054619	Mettl7a1	126.58	281.82	-1.1543	6.4082e-05	0.0041668	75	113	135	302	391	334	methyltransferase like 7A1 [Source:MGI Symbol;Acc:MGI:1916523]
ENSMUSG00000026222	Sp100	5.15	37.08	-2.8552	6.4541e-05	0.0041775	4	1	8	28	61	48	nuclear antigen Sp100 [Source:MGI Symbol;Acc:MGI:109561]
ENSMUSG00000039717	Ralyl	11.84	292.05	-4.6253	6.5168e-05	0.0041775	6	4	20	16	879	258	RALY RNA binding protein-like [Source:MGI Symbol;Acc:MGI:1924147]
ENSMUSG00000029121	Crmp1	62.41	1066.75	-4.0957	6.5146e-05	0.0041775	51	29	78	72	3209	930	collapsin response mediator protein 1 [Source:MGI Symbol;Acc:MGI:107793]
ENSMUSG00000046523	Kctd4	2.77	47.12	-4.0944	6.5224e-05	0.0041775	1	0	6	39	111	30	potassium channel tetramerisation domain containing 4 [Source:MGI Symbol;Acc:MGI:1914766]
ENSMUSG00000032024	Clmp	10.56	121.44	-3.5235	6.5079e-05	0.0041775	3	9	15	34	326	112	CXADR-like membrane protein [Source:MGI Symbol;Acc:MGI:1918816]
ENSMUSG00000046719	Nxph3	19.75	98.7	-2.3246	6.5111e-05	0.0041775	18	10	22	53	196	122	neurexophilin 3 [Source:MGI Symbol;Acc:MGI:1336188]
ENSMUSG00000020641	Rsad2	5.07	75.03	-3.8853	6.495e-05	0.0041775	1	5	7	16	175	96	radical S-adenosyl methionine domain containing 2 [Source:MGI Symbol;Acc:MGI:1929628]
ENSMUSG00000028039	Efna3	2.75	52.36	-4.2527	6.5793e-05	0.004205	2	2	3	8	137	58	ephrin A3 [Source:MGI Symbol;Acc:MGI:106644]
ENSMUSG00000007655	Cav1	33.67	762.5	-4.5017	6.6071e-05	0.0042138	19	4	62	94	2230	674	caveolin 1, caveolae protein [Source:MGI Symbol;Acc:MGI:102709]
ENSMUSG00000036480	Prss56	3.53	125.39	-5.1495	6.7151e-05	0.0042554	1	2	6	6	411	84	protease, serine 56 [Source:MGI Symbol;Acc:MGI:1916703]
ENSMUSG00000033080	Vsx1	9.1	364.79	-5.3269	6.7059e-05	0.0042554	3	1	19	13	1023	391	visual system homeobox 1 [Source:MGI Symbol;Acc:MGI:1890816]
ENSMUSG00000031026	Trim66	14.08	214.57	-3.9293	6.7145e-05	0.0042554	6	13	17	22	601	216	tripartite motif-containing 66 [Source:MGI Symbol;Acc:MGI:2152406]
ENSMUSG00000038884	Shfl	83.07	615.24	-2.8893	6.7847e-05	0.0042904	59	53	99	180	1645	565	shiftless antiviral inhibitor of ribosomal frameshifting [Source:MGI Symbol;Acc:MGI:2441788]
ENSMUSG00000029126	Nsg1	53.86	857.98	-3.9939	6.9326e-05	0.0043332	39	40	58	62	2706	641	neuron specific gene family member 1 [Source:MGI Symbol;Acc:MGI:109149]
ENSMUSG00000033510	Otud7a	3.99	127.81	-5.0069	6.9045e-05	0.0043332	7	1	2	7	387	111	OTU domain containing 7A [Source:MGI Symbol;Acc:MGI:2158505]
ENSMUSG00000019768	Esr1	6.66	54.11	-3.0248	6.9392e-05	0.0043332	5	7	5	20	127	60	estrogen receptor 1 (alpha) [Source:MGI Symbol;Acc:MGI:1352467]
ENSMUSG00000057897	Camk2b	69.6	1673.1	-4.5876	6.922e-05	0.0043332	84	14	77	77	5083	1454	calcium/calmodulin-dependent protein kinase II, beta [Source:MGI Symbol;Acc:MGI:88257]
ENSMUSG00000055782	Abcd2	23.68	523.12	-4.4658	6.8944e-05	0.0043332	12	8	40	30	1511	513	ATP-binding cassette, sub-family D (ALD), member 2 [Source:MGI Symbol;Acc:MGI:1349467]
ENSMUSG00000045498	Pcdhb3	7.52	112.92	-3.911	6.8814e-05	0.0043332	6	2	11	20	297	121	protocadherin beta 3 [Source:MGI Symbol;Acc:MGI:2136737]
ENSMUSG00000016349	Eef1a2	100.43	2166.65	-4.4314	6.974e-05	0.0043368	111	28	114	105	6667	1808	eukaryotic translation elongation factor 1 alpha 2 [Source:MGI Symbol;Acc:MGI:1096317]
ENSMUSG00000052921	Arhgef15	11.07	178.97	-4.0172	6.9648e-05	0.0043368	8	4	16	22	514	166	Rho guanine nucleotide exchange factor (GEF) 15 [Source:MGI Symbol;Acc:MGI:3045246]
ENSMUSG00000028072	Ntrk1	2.36	89.7	-5.2516	7.049e-05	0.0043744	0	1	5	10	264	79	neurotrophic tyrosine kinase, receptor, type 1 [Source:MGI Symbol;Acc:MGI:97383]
ENSMUSG00000002324	Rec8	28.95	320.4	-3.4682	7.0651e-05	0.0043752	6	23	45	94	791	348	REC8 meiotic recombination protein [Source:MGI Symbol;Acc:MGI:1929645]
ENSMUSG00000039661	Dusp26	15.06	390.3	-4.6972	7.1006e-05	0.0043881	13	4	21	14	1152	371	dual specificity phosphatase 26 (putative) [Source:MGI Symbol;Acc:MGI:1914209]
ENSMUSG00000036815	Dpp10	9.58	299.43	-4.9688	7.2401e-05	0.0044274	16	2	6	14	1013	175	dipeptidylpeptidase 10 [Source:MGI Symbol;Acc:MGI:2442409]
ENSMUSG00000070687	Htr1d	1.56	68.55	-5.455	7.3067e-05	0.0044274	1	2	1	4	231	40	5-hydroxytryptamine (serotonin) receptor 1D [Source:MGI Symbol;Acc:MGI:96276]
ENSMUSG00000028631	Kcnq4	28.04	211.98	-2.919	7.2461e-05	0.0044274	15	9	47	385	249	128	potassium voltage-gated channel, subfamily Q, member 4 [Source:MGI Symbol;Acc:MGI:1926803]
ENSMUSG00000029919	Hpgds	10.28	69.47	-2.7588	7.2038e-05	0.0044274	7	3	16	46	93	114	hematopoietic prostaglandin D synthase [Source:MGI Symbol;Acc:MGI:1859384]
ENSMUSG00000042846	Lrrtm3	19.21	140.67	-2.8733	7.3121e-05	0.0044274	12	17	20	44	357	142	leucine rich repeat transmembrane neuronal 3 [Source:MGI Symbol;Acc:MGI:2389177]
ENSMUSG00000003657	Calb2	60.46	1995.68	-5.045	7.2818e-05	0.0044274	33	17	103	43	6672	1283	calbindin 2 [Source:MGI Symbol;Acc:MGI:101914]
ENSMUSG00000000197	Nalcn	30.91	935.18	-4.9198	7.3098e-05	0.0044274	19	4	55	37	2672	958	sodium leak channel, non-selective [Source:MGI Symbol;Acc:MGI:2444306]
ENSMUSG00000043719	Col6a6	4.74	104.99	-4.4734	7.2798e-05	0.0044274	3	2	7	12	342	65	collagen, type VI, alpha 6 [Source:MGI Symbol;Acc:MGI:2444259]
ENSMUSG00000047798	Cd300lf	1.2	18.78	-3.9916	7.2737e-05	0.0044274	2	0	1	17	29	23	CD300 molecule like family member F [Source:MGI Symbol;Acc:MGI:2442359]
ENSMUSG00000020638	Cmpk2	20.87	178.24	-3.0959	7.2445e-05	0.0044274	11	11	31	63	464	163	cytidine monophosphate (UMP-CMP) kinase 2, mitochondrial [Source:MGI Symbol;Acc:MGI:99830]
ENSMUSG00000063430	Wscd2	24.79	173.63	-2.8096	7.3904e-05	0.0044658	17	16	30	72	469	134	WSC domain containing 2 [Source:MGI Symbol;Acc:MGI:2445030]
ENSMUSG00000034780	B3galt1	21.29	412.73	-4.2776	7.4584e-05	0.0044977	9	8	37	36	1207	380	UDP-Gal:betaGlcNAc beta 1,3-galactosyltransferase, polypeptide 1 [Source:MGI Symbol;Acc:MGI:1349403]
ENSMUSG00000057378	Ryr3	30.8	491.13	-3.9957	7.5241e-05	0.004501	27	16	35	35	1434	462	ryanodine receptor 3 [Source:MGI Symbol;Acc:MGI:99684]
ENSMUSG00000100005	B130024G19Rik	3.49	26.1	-2.8888	7.4886e-05	0.004501	1	5	3	40	31	23	RIKEN cDNA B130024G19 gene [Source:MGI Symbol;Acc:MGI:3604353]
ENSMUSG00000051375	Pcdh1	68.86	582.78	-3.0816	7.501e-05	0.004501	45	44	86	140	1590	540	protocadherin 1 [Source:MGI Symbol;Acc:MGI:104692]
ENSMUSG00000060257	Scrt2	4.73	132.31	-4.8075	7.5653e-05	0.0045167	6	4	2	5	396	121	scratch family zinc finger 2 [Source:MGI Symbol;Acc:MGI:2139287]
ENSMUSG00000113288	Gm47982	0.79	82.72	-6.7152	7.5836e-05	0.0045186	0	0	2	3	240	82	predicted gene, 47982 [Source:MGI Symbol;Acc:MGI:6097270]
ENSMUSG00000025272	Tro	93.02	1025.88	-3.4634	7.7505e-05	0.0045731	76	57	103	143	2993	896	trophinin [Source:MGI Symbol;Acc:MGI:1928994]
ENSMUSG00000004267	Eno2	300.5	4513.26	-3.9088	7.7516e-05	0.0045731	195	145	422	442	14124	3345	enolase 2, gamma neuronal [Source:MGI Symbol;Acc:MGI:95394]
ENSMUSG00000112023	Lilr4b	10.67	67.23	-2.6572	7.7366e-05	0.0045731	6	3	18	76	71	94	leukocyte immunoglobulin-like receptor, subfamily B, member 4B [Source:MGI Symbol;Acc:MGI:102702]
ENSMUSG00000020176	Grb10	61.46	918.39	-3.9017	7.7163e-05	0.0045731	22	24	110	139	2497	941	growth factor receptor bound protein 10 [Source:MGI Symbol;Acc:MGI:103232]
ENSMUSG00000024743	Syt7	64.26	1593.89	-4.6328	7.7153e-05	0.0045731	58	14	90	62	4859	1383	synaptotagmin VII [Source:MGI Symbol;Acc:MGI:1859545]
ENSMUSG00000036067	Slc2a6	3.56	68.97	-4.2816	7.7823e-05	0.0045822	4	2	3	8	195	67	solute carrier family 2 (facilitated glucose transporter), member 6 [Source:MGI Symbol;Acc:MGI:2443286]
ENSMUSG00000020080	Hkdc1	17.35	221.74	-3.6771	7.8948e-05	0.0046393	14	10	20	29	644	198	hexokinase domain containing 1 [Source:MGI Symbol;Acc:MGI:2384910]
ENSMUSG00000054976	Nyap2	22.92	620.29	-4.7589	7.9597e-05	0.0046501	8	4	46	40	1744	643	neuronal tyrosine-phophorylated phosphoinositide 3-kinase adaptor 2 [Source:MGI Symbol;Acc:MGI:2443135]
ENSMUSG00000003153	Slc2a3	81.13	1067.84	-3.7185	7.9404e-05	0.0046501	52	46	108	122	3198	892	solute carrier family 2 (facilitated glucose transporter), member 3 [Source:MGI Symbol;Acc:MGI:95757]
ENSMUSG00000046442	Ppm1e	117.91	2051.27	-4.1209	7.9556e-05	0.0046501	55	45	199	182	6020	1868	protein phosphatase 1E (PP2C domain containing) [Source:MGI Symbol;Acc:MGI:2444096]
ENSMUSG00000021848	Otx2	133.64	1016.87	-2.9281	7.9972e-05	0.0046628	79	36	223	636	2297	937	orthodenticle homeobox 2 [Source:MGI Symbol;Acc:MGI:97451]
ENSMUSG00000036295	Lrrn3	34.35	763.26	-4.4741	8.0903e-05	0.004704	18	11	58	45	2397	589	leucine rich repeat protein 3, neuronal [Source:MGI Symbol;Acc:MGI:106036]
ENSMUSG00000074991	Gabrr3	12.58	516.1	-5.3589	8.0992e-05	0.004704	1	5	26	16	1521	495	gamma-aminobutyric acid (GABA) receptor, rho 3 [Source:MGI Symbol;Acc:MGI:3588203]
ENSMUSG00000027419	Pcsk2	36.88	695.72	-4.2383	8.1416e-05	0.0047103	41	13	39	46	2226	498	proprotein convertase subtilisin/kexin type 2 [Source:MGI Symbol;Acc:MGI:97512]
ENSMUSG00000041479	Syt15	8.7	165.84	-4.2545	8.1295e-05	0.0047103	5	2	15	24	502	129	synaptotagmin XV [Source:MGI Symbol;Acc:MGI:2442166]
ENSMUSG00000022091	Sorbs3	230.29	477.48	-1.0521	8.2306e-05	0.0047526	159	173	254	539	659	541	sorbin and SH3 domain containing 3 [Source:MGI Symbol;Acc:MGI:700013]
ENSMUSG00000030223	Ptpro	16.97	362.92	-4.4192	8.2857e-05	0.0047752	9	6	28	21	1054	351	protein tyrosine phosphatase, receptor type, O [Source:MGI Symbol;Acc:MGI:1097152]
ENSMUSG00000044519	Zfp488	3.97	176.41	-5.4781	8.3213e-05	0.0047865	2	0	8	8	483	197	zinc finger protein 488 [Source:MGI Symbol;Acc:MGI:2686052]
ENSMUSG00000024371	C2	16.04	56.41	-1.81	8.3479e-05	0.0047926	9	16	16	85	66	52	complement component 2 (within H-2S) [Source:MGI Symbol;Acc:MGI:88226]
ENSMUSG00000034472	Rasd2	10.29	189.68	-4.206	8.515e-05	0.0048792	10	4	12	20	629	110	RASD family, member 2 [Source:MGI Symbol;Acc:MGI:1922391]
ENSMUSG00000059336	Slc14a1	28.94	268.31	-3.2145	8.5416e-05	0.0048851	32	11	30	57	601	364	solute carrier family 14 (urea transporter), member 1 [Source:MGI Symbol;Acc:MGI:1351654]
ENSMUSG00000056812	St8sia3	16.64	509.39	-4.9366	8.6251e-05	0.0049234	12	3	27	16	1622	389	ST8 alpha-N-acetyl-neuraminide alpha-2,8-sialyltransferase 3 [Source:MGI Symbol;Acc:MGI:106019]
ENSMUSG00000026825	Dnm1	162.35	3278.52	-4.336	8.6439e-05	0.0049247	136	49	225	164	9959	2837	dynamin 1 [Source:MGI Symbol;Acc:MGI:107384]
ENSMUSG00000026904	Slc4a10	69.04	2019.25	-4.8704	8.7413e-05	0.0049613	21	18	136	75	6097	1804	solute carrier family 4, sodium bicarbonate cotransporter-like, member 10 [Source:MGI Symbol;Acc:MGI:2150150]
ENSMUSG00000108348	Gm42372	15.07	483.36	-5.0045	8.7322e-05	0.0049613	9	1	28	27	1408	465	predicted gene, 42372 [Source:MGI Symbol;Acc:MGI:5625257]
ENSMUSG00000017412	Cacnb4	116.51	745.44	-2.678	8.792e-05	0.0049755	76	72	148	286	1961	642	calcium channel, voltage-dependent, beta 4 subunit [Source:MGI Symbol;Acc:MGI:103301]
ENSMUSG00000049100	Pcdh10	52.57	981.77	-4.2235	8.8221e-05	0.0049755	43	22	68	53	3045	794	protocadherin 10 [Source:MGI Symbol;Acc:MGI:1338042]
ENSMUSG00000087408	Cers1	13.27	88.09	-2.7304	8.8236e-05	0.0049755	9	16	9	34	207	96	ceramide synthase 1 [Source:MGI Symbol;Acc:MGI:2136690]
ENSMUSG00000046275	Trarg1	4.38	244.43	-5.8064	8.8328e-05	0.0049755	4	0	7	5	797	174	trafficking regulator of GLUT4 (SLC2A4) 1 [Source:MGI Symbol;Acc:MGI:3029307]
ENSMUSG00000014198	Zfp385c	14.1	215.3	-3.9323	8.8869e-05	0.0049778	5	11	20	22	570	244	zinc finger protein 385C [Source:MGI Symbol;Acc:MGI:3608347]
ENSMUSG00000045034	Ankrd34b	0.38	73.3	-7.4406	8.8736e-05	0.0049778	0	1	0	1	235	56	ankyrin repeat domain 34B [Source:MGI Symbol;Acc:MGI:2443245]
ENSMUSG00000034730	Adgrb1	87.66	1102.09	-3.6524	8.8628e-05	0.0049778	94	55	73	110	3248	980	adhesion G protein-coupled receptor B1 [Source:MGI Symbol;Acc:MGI:1933736]
ENSMUSG00000019194	Scn1b	25.81	419.1	-4.0225	8.9304e-05	0.0049928	38	12	15	45	1339	284	sodium channel, voltage-gated, type I, beta [Source:MGI Symbol;Acc:MGI:98247]
ENSMUSG00000048899	Rimkla	46.46	551.62	-3.5702	8.9802e-05	0.005002	41	34	43	60	1602	505	ribosomal modification protein rimK-like family member A [Source:MGI Symbol;Acc:MGI:3040686]
ENSMUSG00000050505	Pcdh20	11.31	128.76	-3.5086	8.9719e-05	0.005002	5	13	11	29	382	96	protocadherin 20 [Source:MGI Symbol;Acc:MGI:2443376]
ENSMUSG00000115149	9330188P03Rik	0.4	45.81	-6.7637	9.1536e-05	0.0050796	1	0	0	4	150	29	RIKEN cDNA 9330188P03 gene [Source:MGI Symbol;Acc:MGI:2686435]
ENSMUSG00000038807	Rap1gap2	63.17	894.15	-3.8235	9.1413e-05	0.0050796	51	31	78	76	2586	849	RAP1 GTPase activating protein 2 [Source:MGI Symbol;Acc:MGI:3028623]
ENSMUSG00000071714	Csf2rb2	1.2	32.38	-4.7744	9.1724e-05	0.0050806	2	0	1	12	88	26	colony stimulating factor 2 receptor, beta 2, low-affinity (granulocyte-macrophage) [Source:MGI Symbol;Acc:MGI:1339760]
ENSMUSG00000031765	Mt1	100.06	607.98	-2.6038	9.2111e-05	0.0050927	79	36	138	341	1444	542	metallothionein 1 [Source:MGI Symbol;Acc:MGI:97171]
ENSMUSG00000020077	Srgn	4.31	34.21	-2.9899	9.2335e-05	0.0050956	1	3	7	23	65	40	serglycin [Source:MGI Symbol;Acc:MGI:97756]
ENSMUSG00000058740	Kcnt1	89.89	959.7	-3.4166	9.2621e-05	0.005102	87	61	80	128	2800	844	potassium channel, subfamily T, member 1 [Source:MGI Symbol;Acc:MGI:1924627]
ENSMUSG00000024459	H2-M5	0	11.21	-5.6934	9.3268e-05	0.0051282	0	0	0	8	16	17	histocompatibility 2, M region locus 5 [Source:MGI Symbol;Acc:MGI:95917]
ENSMUSG00000001260	Gabrg1	5.15	162.61	-4.9831	9.4039e-05	0.0051517	2	0	11	25	474	140	gamma-aminobutyric acid (GABA) A receptor, subunit gamma 1 [Source:MGI Symbol;Acc:MGI:103156]
ENSMUSG00000023473	Celsr3	61.22	1283.06	-4.3898	9.3903e-05	0.0051517	36	21	98	60	3796	1198	cadherin, EGF LAG seven-pass G-type receptor 3 [Source:MGI Symbol;Acc:MGI:1858236]
ENSMUSG00000037940	Inpp4b	26.45	494.68	-4.2259	9.6075e-05	0.0052536	10	7	50	54	1356	519	inositol polyphosphate-4-phosphatase, type II [Source:MGI Symbol;Acc:MGI:2158925]
ENSMUSG00000046688	Tifa	20.08	135.99	-2.7615	9.6861e-05	0.0052869	9	10	32	72	303	142	TRAF-interacting protein with forkhead-associated domain [Source:MGI Symbol;Acc:MGI:2182965]
ENSMUSG00000053519	Kcnip1	20.82	581.18	-4.8029	9.7923e-05	0.0053351	9	13	31	11	1801	492	Kv channel-interacting protein 1 [Source:MGI Symbol;Acc:MGI:1917607]
ENSMUSG00000002147	Stat6	163.39	353.76	-1.1156	9.8322e-05	0.0053393	132	112	171	357	578	370	signal transducer and activator of transcription 6 [Source:MGI Symbol;Acc:MGI:103034]
ENSMUSG00000021194	Chga	38.73	891.38	-4.5249	9.8357e-05	0.0053393	22	11	65	42	2766	726	chromogranin A [Source:MGI Symbol;Acc:MGI:88394]
ENSMUSG00000056116	H2-T22	46.92	161.43	-1.7853	9.925e-05	0.005378	51	35	33	119	336	154	histocompatibility 2, T region locus 22 [Source:MGI Symbol;Acc:MGI:95956]
ENSMUSG00000034422	Parp14	67.06	284.56	-2.0856	9.9868e-05	0.0054017	35	54	82	155	545	366	poly (ADP-ribose) polymerase family, member 14 [Source:MGI Symbol;Acc:MGI:1919489]
ENSMUSG00000028488	Sh3gl2	181.26	1824.86	-3.3318	0.00010048	0.0054249	119	98	243	323	5233	1599	SH3-domain GRB2-like 2 [Source:MGI Symbol;Acc:MGI:700009]
ENSMUSG00000027254	Map1a	233.96	2339.62	-3.3221	0.00010101	0.0054437	210	138	245	360	6838	1999	microtubule-associated protein 1 A [Source:MGI Symbol;Acc:MGI:1306776]
ENSMUSG00000026527	Rgs7	24.83	365.78	-3.8816	0.00010153	0.0054523	16	13	34	36	1113	297	regulator of G protein signaling 7 [Source:MGI Symbol;Acc:MGI:1346089]
ENSMUSG00000029561	Oasl2	80.37	507.74	-2.6599	0.00010138	0.0054523	46	41	117	197	1089	638	2'-5' oligoadenylate synthetase-like 2 [Source:MGI Symbol;Acc:MGI:1344390]
ENSMUSG00000027580	Helz2	92.31	188.01	-1.0252	0.0001019	0.0054527	70	76	89	199	226	254	helicase with zinc finger 2, transcriptional coactivator [Source:MGI Symbol;Acc:MGI:2385169]
ENSMUSG00000029544	Cabp1	109.32	1182.78	-3.4358	0.0001019	0.0054527	105	66	106	137	3219	1252	calcium binding protein 1 [Source:MGI Symbol;Acc:MGI:1352750]
ENSMUSG00000075602	Ly6a	6.34	72.13	-3.5139	0.00010216	0.0054566	9	4	3	16	163	96	lymphocyte antigen 6 complex, locus A [Source:MGI Symbol;Acc:MGI:107527]
ENSMUSG00000029802	Abcg2	28.07	232.08	-3.0493	0.00010251	0.0054656	24	12	35	71	629	203	ATP binding cassette subfamily G member 2 (Junior blood group) [Source:MGI Symbol;Acc:MGI:1347061]
ENSMUSG00000025780	Itih5	12.25	44.34	-1.863	0.00010352	0.0055098	15	8	8	46	75	43	inter-alpha (globulin) inhibitor H5 [Source:MGI Symbol;Acc:MGI:1925751]
ENSMUSG00000034891	Sncb	70.52	1458.2	-4.3703	0.00010386	0.0055176	56	17	105	75	4304	1363	synuclein, beta [Source:MGI Symbol;Acc:MGI:1889011]
ENSMUSG00000031727	Pmfbp1	0.4	43.01	-6.6723	0.0001045	0.005542	1	0	0	3	125	41	polyamine modulated factor 1 binding protein 1 [Source:MGI Symbol;Acc:MGI:1930136]
ENSMUSG00000041670	Rims1	83.5	1416.84	-4.0849	0.00010491	0.0055443	66	54	92	75	4548	1021	regulating synaptic membrane exocytosis 1 [Source:MGI Symbol;Acc:MGI:2152971]
ENSMUSG00000032911	Cspg4	2.75	22.99	-3.064	0.0001049	0.0055443	2	2	3	35	34	15	chondroitin sulfate proteoglycan 4 [Source:MGI Symbol;Acc:MGI:2153093]
ENSMUSG00000025515	Muc2	13.76	158.08	-3.5237	0.0001053	0.0055546	9	10	16	23	437	157	mucin 2 [Source:MGI Symbol;Acc:MGI:1339364]
ENSMUSG00000060988	Galnt13	26.82	695.11	-4.6964	0.00010614	0.0055895	7	7	54	39	2006	684	polypeptide N-acetylgalactosaminyltransferase 13 [Source:MGI Symbol;Acc:MGI:2139447]
ENSMUSG00000097767	Miat	42.21	923.75	-4.4525	0.00010651	0.005599	62	11	33	51	3040	602	myocardial infarction associated transcript (non-protein coding) [Source:MGI Symbol;Acc:MGI:2444886]
ENSMUSG00000044067	Gpr22	7.96	258.72	-5.0242	0.00010676	0.0056021	8	0	12	21	743	251	G protein-coupled receptor 22 [Source:MGI Symbol;Acc:MGI:1920260]
ENSMUSG00000039714	Cplx3	66.36	1798.2	-4.7603	0.00010741	0.0056267	26	15	127	66	5295	1718	complexin 3 [Source:MGI Symbol;Acc:MGI:2384571]
ENSMUSG00000032698	Lmo2	8.32	52.88	-2.6744	0.00010793	0.0056441	7	2	12	46	108	45	LIM domain only 2 [Source:MGI Symbol;Acc:MGI:102811]
ENSMUSG00000071713	Csf2rb	1.16	21.94	-4.2267	0.00010827	0.0056519	1	2	0	12	41	29	colony stimulating factor 2 receptor, beta, low-affinity (granulocyte-macrophage) [Source:MGI Symbol;Acc:MGI:1339759]
ENSMUSG00000041141	Pnmal1	21.81	542	-4.6364	0.00010979	0.0057013	17	4	34	21	1547	557	PNMA-like 1 [Source:MGI Symbol;Acc:MGI:1918941]
ENSMUSG00000036564	Ndrg4	322.53	4496.79	-3.8015	0.00010978	0.0057013	297	209	312	328	13901	3588	N-myc downstream regulated gene 4 [Source:MGI Symbol;Acc:MGI:2384590]
ENSMUSG00000096929	A330023F24Rik	272.15	1875.06	-2.7845	0.00011054	0.0057305	173	237	284	450	4757	2033	RIKEN cDNA A330023F24 gene [Source:MGI Symbol;Acc:MGI:2443958]
ENSMUSG00000028640	Tfap2c	3.53	142.3	-5.3343	0.000111	0.0057441	0	2	7	8	435	120	transcription factor AP-2, gamma [Source:MGI Symbol;Acc:MGI:106032]
ENSMUSG00000059991	Nptx2	12.64	341.99	-4.7589	0.00011137	0.0057535	7	4	21	12	1118	236	neuronal pentraxin 2 [Source:MGI Symbol;Acc:MGI:1858209]
ENSMUSG00000053963	Stum	27.22	167.6	-2.6241	0.00011503	0.0058494	24	16	29	57	392	192	mechanosensory transduction mediator [Source:MGI Symbol;Acc:MGI:2138735]
ENSMUSG00000027457	Snph	30.52	533.46	-4.1282	0.0001145	0.0058494	33	11	33	33	1628	449	syntaphilin [Source:MGI Symbol;Acc:MGI:2139270]
ENSMUSG00000023078	Cxcl13	4.28	46.14	-3.4266	0.0001148	0.0058494	1	5	5	15	94	65	chemokine (C-X-C motif) ligand 13 [Source:MGI Symbol;Acc:MGI:1888499]
ENSMUSG00000030077	Chl1	20.95	247.06	-3.5612	0.00011416	0.0058494	16	8	29	44	716	210	cell adhesion molecule L1-like [Source:MGI Symbol;Acc:MGI:1098266]
ENSMUSG00000032776	Mctp2	1.57	21.73	-3.7947	0.00011502	0.0058494	1	1	2	12	45	25	multiple C2 domains, transmembrane 2 [Source:MGI Symbol;Acc:MGI:2685335]
ENSMUSG00000036915	Kirrel2	1.18	120.46	-6.6758	0.00011478	0.0058494	1	1	1	0	370	107	kirre like nephrin family adhesion molecule 2 [Source:MGI Symbol;Acc:MGI:2442334]
ENSMUSG00000052302	Tbc1d30	60.33	471.57	-2.9672	0.00011518	0.0058494	52	37	64	111	1293	434	TBC1 domain family, member 30 [Source:MGI Symbol;Acc:MGI:1921944]
ENSMUSG00000025357	Dgka	55.06	214.87	-1.9659	0.00011346	0.0058494	44	42	54	118	474	224	diacylglycerol kinase, alpha [Source:MGI Symbol;Acc:MGI:102952]
ENSMUSG00000010066	Cacna2d2	117.96	1208.47	-3.3569	0.00011401	0.0058494	55	69	176	224	3324	1165	calcium channel, voltage-dependent, alpha 2/delta subunit 2 [Source:MGI Symbol;Acc:MGI:1929813]
ENSMUSG00000019146	Cacng2	7.1	284.22	-5.3244	0.00011477	0.0058494	2	2	14	5	899	226	calcium channel, voltage-dependent, gamma subunit 2 [Source:MGI Symbol;Acc:MGI:1316660]
ENSMUSG00000056296	Synpr	244.79	3119.01	-3.6715	0.00011546	0.0058534	93	116	413	484	8785	2933	synaptoporin [Source:MGI Symbol;Acc:MGI:1919253]
ENSMUSG00000038642	Ctss	85.56	598.1	-2.8058	0.00011602	0.0058721	33	30	154	424	1168	651	cathepsin S [Source:MGI Symbol;Acc:MGI:107341]
ENSMUSG00000031637	Lrp2bp	5.15	71.45	-3.8005	0.00011752	0.0059377	5	2	6	15	210	56	Lrp2 binding protein [Source:MGI Symbol;Acc:MGI:1914870]
ENSMUSG00000019990	Pde7b	18.96	170.05	-3.1671	0.00011789	0.0059465	10	6	32	71	425	159	phosphodiesterase 7B [Source:MGI Symbol;Acc:MGI:1352752]
ENSMUSG00000053693	Mast1	22.8	429.89	-4.2374	0.00011836	0.0059601	7	12	39	30	1220	434	microtubule associated serine/threonine kinase 1 [Source:MGI Symbol;Acc:MGI:1861901]
ENSMUSG00000061171	Slc38a11	1.98	27.03	-3.7747	0.00011899	0.0059816	1	0	4	47	25	24	solute carrier family 38, member 11 [Source:MGI Symbol;Acc:MGI:2443383]
ENSMUSG00000028927	Padi2	36.83	589.17	-4.0004	0.00011972	0.0060081	24	7	62	89	1750	482	peptidyl arginine deiminase, type II [Source:MGI Symbol;Acc:MGI:1338892]
ENSMUSG00000059361	Nrsn2	6.73	184.2	-4.7776	0.00012024	0.0060242	3	1	13	12	542	171	neurensin 2 [Source:MGI Symbol;Acc:MGI:2684969]
ENSMUSG00000055022	Cntn1	339.1	1953.12	-2.5261	0.00012071	0.0060377	200	211	451	776	4777	1952	contactin 1 [Source:MGI Symbol;Acc:MGI:105980]
ENSMUSG00000022661	Cd200	57.83	503.97	-3.1238	0.0001216	0.0060721	33	35	79	118	1397	452	CD200 antigen [Source:MGI Symbol;Acc:MGI:1196990]
ENSMUSG00000051537	Gm5124	7.08	130.62	-4.2066	0.00012252	0.0061078	7	6	5	8	395	113	predicted pseudogene 5124 [Source:MGI Symbol;Acc:MGI:3643622]
ENSMUSG00000028172	Tacr3	17.81	383.14	-4.4283	0.00012279	0.0061113	11	4	30	22	1099	382	tachykinin receptor 3 [Source:MGI Symbol;Acc:MGI:892968]
ENSMUSG00000036944	Tmem71	1.17	36.97	-4.9781	0.00012308	0.0061153	0	1	2	7	95	41	transmembrane protein 71 [Source:MGI Symbol;Acc:MGI:2146049]
ENSMUSG00000027500	Stmn2	27.79	794.74	-4.8386	0.00012512	0.0062065	26	5	39	21	2595	558	stathmin-like 2 [Source:MGI Symbol;Acc:MGI:98241]
ENSMUSG00000034463	Scara3	88.89	431.84	-2.2812	0.00012639	0.0062591	60	61	105	236	1088	340	scavenger receptor class A, member 3 [Source:MGI Symbol;Acc:MGI:2444418]
ENSMUSG00000030268	Bcat1	71.88	1501.79	-4.3852	0.0001268	0.0062653	30	18	134	100	4448	1368	branched chain aminotransferase 1, cytosolic [Source:MGI Symbol;Acc:MGI:104861]
ENSMUSG00000091402	Rd3l	28.15	459.63	-4.0301	0.00012693	0.0062653	22	5	44	56	1298	445	retinal degeneration 3-like [Source:MGI Symbol;Acc:MGI:2675860]
ENSMUSG00000035232	Pdk3	105.66	215.19	-1.028	0.00012737	0.0062664	87	91	91	222	370	205	pyruvate dehydrogenase kinase, isoenzyme 3 [Source:MGI Symbol;Acc:MGI:2384308]
ENSMUSG00000070337	Gpr179	107.53	1635.09	-3.9267	0.00012738	0.0062664	38	43	192	181	4437	1750	G protein-coupled receptor 179 [Source:MGI Symbol;Acc:MGI:2443409]
ENSMUSG00000031284	Pak3	164.16	1555.39	-3.2442	0.00012782	0.0062703	80	112	226	262	4028	1732	p21 (RAC1) activated kinase 3 [Source:MGI Symbol;Acc:MGI:1339656]
ENSMUSG00000034987	Hrh2	1.18	46.13	-5.2926	0.00012788	0.0062703	1	1	1	3	127	50	histamine receptor H2 [Source:MGI Symbol;Acc:MGI:108482]
ENSMUSG00000039488	Cntn5	5.51	74.29	-3.7562	0.00012865	0.0062979	6	5	3	11	200	78	contactin 5 [Source:MGI Symbol;Acc:MGI:3042287]
ENSMUSG00000048015	Neurod4	75	2170.56	-4.8552	0.00012928	0.0063185	18	14	158	98	6298	2132	neurogenic differentiation 4 [Source:MGI Symbol;Acc:MGI:108055]
ENSMUSG00000034825	Nrip3	34.39	434.07	-3.6588	0.00012967	0.0063272	40	21	26	53	1384	290	nuclear receptor interacting protein 3 [Source:MGI Symbol;Acc:MGI:1925843]
ENSMUSG00000044042	Fmn1	40.24	519.03	-3.6896	0.00013011	0.0063385	17	13	72	109	1484	441	formin 1 [Source:MGI Symbol;Acc:MGI:101815]
ENSMUSG00000002633	Shh	1.19	77.08	-6.0268	0.00013087	0.0063652	2	1	0	2	247	58	sonic hedgehog [Source:MGI Symbol;Acc:MGI:98297]
ENSMUSG00000028926	Cdk14	196.71	1735.55	-3.1414	0.00013279	0.0064478	148	139	213	309	5057	1453	cyclin-dependent kinase 14 [Source:MGI Symbol;Acc:MGI:894318]
ENSMUSG00000118219	Gm29695	3.14	60.54	-4.2705	0.00013332	0.0064524	1	2	5	8	160	67	predicted gene, 29695 [Source:MGI Symbol;Acc:MGI:5588854]
ENSMUSG00000024403	Atp6v1g2	104.44	978.67	-3.2284	0.00013315	0.0064524	98	72	95	161	2917	779	ATPase, H+ transporting, lysosomal V1 subunit G2 [Source:MGI Symbol;Acc:MGI:1913487]
ENSMUSG00000044320	1700001O22Rik	5.92	38.34	-2.7021	0.00013376	0.0064567	7	4	4	20	81	44	RIKEN cDNA 1700001O22 gene [Source:MGI Symbol;Acc:MGI:1923631]
ENSMUSG00000042734	Ttc9	16.22	447.05	-4.7851	0.00013384	0.0064567	7	2	32	25	1329	408	tetratricopeptide repeat domain 9 [Source:MGI Symbol;Acc:MGI:1916730]
ENSMUSG00000092060	Bend4	20.1	178.44	-3.1516	0.00013423	0.0064654	16	12	23	42	509	148	BEN domain containing 4 [Source:MGI Symbol;Acc:MGI:3648414]
ENSMUSG00000000794	Kcnn3	23.53	94.18	-2.0023	0.00013489	0.0064796	14	20	26	54	176	122	potassium intermediate/small conductance calcium-activated channel, subfamily N, member 3 [Source:MGI Symbol;Acc:MGI:2153183]
ENSMUSG00000031870	Pgr	0.8	44.33	-5.8123	0.00013504	0.0064796	1	0	1	6	145	26	progesterone receptor [Source:MGI Symbol;Acc:MGI:97567]
ENSMUSG00000052504	Epha3	9.02	160.38	-4.153	0.00013518	0.0064796	2	6	15	16	426	181	Eph receptor A3 [Source:MGI Symbol;Acc:MGI:99612]
ENSMUSG00000032572	Col6a4	7.07	174.16	-4.623	0.00013569	0.0064937	4	5	9	5	543	143	collagen, type VI, alpha 4 [Source:MGI Symbol;Acc:MGI:1915803]
ENSMUSG00000027350	Chgb	112.32	2538.45	-4.4984	0.00013705	0.0065158	68	29	187	115	8316	1711	chromogranin B [Source:MGI Symbol;Acc:MGI:88395]
ENSMUSG00000028773	Fabp3	9.49	100.76	-3.4123	0.00013742	0.0065158	8	4	12	27	295	74	fatty acid binding protein 3, muscle and heart [Source:MGI Symbol;Acc:MGI:95476]
ENSMUSG00000037653	Kctd8	7.11	218.73	-4.9453	0.00013746	0.0065158	3	2	13	6	666	193	potassium channel tetramerisation domain containing 8 [Source:MGI Symbol;Acc:MGI:2443804]
ENSMUSG00000066607	Insyn1	40.54	264.59	-2.7074	0.00013736	0.0065158	35	30	38	85	726	220	inhibitory synaptic factor 1 [Source:MGI Symbol;Acc:MGI:2442108]
ENSMUSG00000025867	Cplx2	176.4	2278.06	-3.691	0.00013695	0.0065158	171	108	168	207	7243	1611	complexin 2 [Source:MGI Symbol;Acc:MGI:104726]
ENSMUSG00000071658	Gng3	30.89	720.24	-4.5438	0.00013702	0.0065158	26	9	43	21	2214	617	guanine nucleotide binding protein (G protein), gamma 3 [Source:MGI Symbol;Acc:MGI:102704]
ENSMUSG00000021647	Cartpt	12.68	351.86	-4.7952	0.00013784	0.0065237	9	2	21	16	1182	213	CART prepropeptide [Source:MGI Symbol;Acc:MGI:1351330]
ENSMUSG00000026395	Ptprc	18.08	76.38	-2.0789	0.00013846	0.0065426	10	12	24	56	96	125	protein tyrosine phosphatase, receptor type, C [Source:MGI Symbol;Acc:MGI:97810]
ENSMUSG00000107017	Gm43196	1.95	20.09	-3.3554	0.00013881	0.0065465	0	2	3	22	21	29	predicted gene 43196 [Source:MGI Symbol;Acc:MGI:5663333]
ENSMUSG00000039405	Prss23	16.25	98.23	-2.5994	0.00013898	0.0065465	14	4	23	63	189	116	protease, serine 23 [Source:MGI Symbol;Acc:MGI:1923703]
ENSMUSG00000032036	Kirrel3	17.32	273.08	-3.9793	0.00013929	0.0065506	7	8	29	28	783	260	kirre like nephrin family adhesion molecule 3 [Source:MGI Symbol;Acc:MGI:1914953]
ENSMUSG00000024347	Psd2	18.18	241.74	-3.7347	0.00013963	0.0065564	13	7	26	28	659	255	pleckstrin and Sec7 domain containing 2 [Source:MGI Symbol;Acc:MGI:1921252]
ENSMUSG00000031302	Nlgn3	20.13	264.55	-3.7175	0.00013994	0.0065607	10	7	34	46	757	234	neuroligin 3 [Source:MGI Symbol;Acc:MGI:2444609]
ENSMUSG00000042216	Sgsm1	24.44	301.09	-3.6238	0.00014025	0.0065623	20	15	27	30	864	287	small G protein signaling modulator 1 [Source:MGI Symbol;Acc:MGI:107320]
ENSMUSG00000061232	H2-K1	466.35	1433.3	-1.62	0.00014041	0.0065623	312	353	522	991	2886	1514	histocompatibility 2, K1, K region [Source:MGI Symbol;Acc:MGI:95904]
ENSMUSG00000042581	Thsd7b	2.34	80.47	-5.1011	0.00014125	0.0065707	0	2	4	6	244	68	thrombospondin, type I, domain containing 7B [Source:MGI Symbol;Acc:MGI:2443925]
ENSMUSG00000060212	Pcnx2	13.5	314.7	-4.5448	0.00014103	0.0065707	19	6	9	11	1040	208	pecanex homolog 2 [Source:MGI Symbol;Acc:MGI:2445010]
ENSMUSG00000055421	Pcdh9	57.94	911.44	-3.9757	0.00014095	0.0065707	20	20	107	116	2640	823	protocadherin 9 [Source:MGI Symbol;Acc:MGI:1306801]
ENSMUSG00000003070	Efna2	4.72	46.24	-3.2979	0.00014181	0.0065761	4	4	4	16	126	38	ephrin A2 [Source:MGI Symbol;Acc:MGI:102707]
ENSMUSG00000047495	Dlgap2	5.1	71.64	-3.8132	0.00014164	0.0065761	3	4	6	11	206	64	DLG associated protein 2 [Source:MGI Symbol;Acc:MGI:2443181]
ENSMUSG00000030246	Ldhb	417.94	1837.4	-2.1364	0.00014295	0.0066187	226	237	599	1257	3885	1802	lactate dehydrogenase B [Source:MGI Symbol;Acc:MGI:96763]
ENSMUSG00000001986	Gria3	121.18	1024.65	-3.0802	0.00014377	0.0066464	51	63	194	321	2728	929	glutamate receptor, ionotropic, AMPA3 (alpha 3) [Source:MGI Symbol;Acc:MGI:95810]
ENSMUSG00000040907	Atp1a3	492.36	8202.41	-4.0583	0.00014419	0.0066557	259	106	880	994	24967	6463	ATPase, Na+/K+ transporting, alpha 3 polypeptide [Source:MGI Symbol;Acc:MGI:88107]
ENSMUSG00000078796	Zfp541	0.78	51.44	-6.0424	0.0001446	0.0066644	0	1	1	3	160	41	zinc finger protein 541 [Source:MGI Symbol;Acc:MGI:3647699]
ENSMUSG00000067028	Cntnap5b	0	27.72	-7.0008	0.00014487	0.0066666	0	0	0	2	81	26	contactin associated protein-like 5B [Source:MGI Symbol;Acc:MGI:3664583]
ENSMUSG00000030592	Ryr1	8.71	112.73	-3.6969	0.00014512	0.0066677	10	4	8	16	323	103	ryanodine receptor 1, skeletal muscle [Source:MGI Symbol;Acc:MGI:99659]
ENSMUSG00000010461	Eya4	8.3	49.5	-2.5813	0.00014628	0.0067008	10	5	6	23	92	70	EYA transcriptional coactivator and phosphatase 4 [Source:MGI Symbol;Acc:MGI:1337104]
ENSMUSG00000020642	Rnf144a	8.27	131.24	-3.9897	0.00014629	0.0067008	4	4	13	16	395	107	ring finger protein 144A [Source:MGI Symbol;Acc:MGI:1344401]
ENSMUSG00000032338	Hcn4	21.15	240.51	-3.5074	0.00014679	0.0067097	17	22	15	28	694	222	hyperpolarization-activated, cyclic nucleotide-gated K+ 4 [Source:MGI Symbol;Acc:MGI:1298209]
ENSMUSG00000113184	Gm49654	3.15	109.84	-5.1242	0.00014693	0.0067097	1	1	6	4	338	93	predicted gene, 49654 [Source:MGI Symbol;Acc:MGI:6215088]
ENSMUSG00000060240	Cend1	57.65	735.81	-3.6743	0.00014739	0.0067101	56	33	57	69	2285	563	cell cycle exit and neuronal differentiation 1 [Source:MGI Symbol;Acc:MGI:1929898]
ENSMUSG00000020331	Hcn2	19.77	202.29	-3.3569	0.00014739	0.0067101	20	10	20	33	562	195	hyperpolarization-activated, cyclic nucleotide-gated K+ 2 [Source:MGI Symbol;Acc:MGI:1298210]
ENSMUSG00000024697	Gna14	53.59	188.78	-1.8179	0.00014865	0.0067505	39	31	66	125	323	252	guanine nucleotide binding protein, alpha 14 [Source:MGI Symbol;Acc:MGI:95769]
ENSMUSG00000025969	Nrp2	86.26	517.81	-2.5861	0.0001498	0.0067888	44	42	133	253	1182	539	neuropilin 2 [Source:MGI Symbol;Acc:MGI:1100492]
ENSMUSG00000030806	Stx1b	169.03	1864.5	-3.4636	0.00015043	0.0068069	134	106	189	214	5616	1530	syntaxin 1B [Source:MGI Symbol;Acc:MGI:1930705]
ENSMUSG00000027293	Ehd4	100.75	206.29	-1.0362	0.00015142	0.0068076	90	77	89	193	347	223	EH-domain containing 4 [Source:MGI Symbol;Acc:MGI:1919619]
ENSMUSG00000028020	Glrb	49.31	924.31	-4.2291	0.00015151	0.0068076	53	7	64	81	2812	761	glycine receptor, beta subunit [Source:MGI Symbol;Acc:MGI:95751]
ENSMUSG00000022054	Nefm	104.38	1516.6	-3.8611	0.00015137	0.0068076	108	82	75	108	5015	944	neurofilament, medium polypeptide [Source:MGI Symbol;Acc:MGI:97314]
ENSMUSG00000095385	D630033O11Rik	2.75	21.8	-2.9933	0.00015129	0.0068076	2	2	3	16	44	22	RIKEN cDNA D630033O11 gene [Source:MGI Symbol;Acc:MGI:2685434]
ENSMUSG00000051401	Kctd16	2.35	39.41	-4.0701	0.00015158	0.0068076	1	2	3	11	116	28	potassium channel tetramerisation domain containing 16 [Source:MGI Symbol;Acc:MGI:1914659]
ENSMUSG00000026204	Ptprn	97.52	1156.74	-3.5685	0.00015182	0.0068082	92	55	100	146	3755	713	protein tyrosine phosphatase, receptor type, N [Source:MGI Symbol;Acc:MGI:102765]
ENSMUSG00000046093	Hpcal4	42.25	891.08	-4.3992	0.00015207	0.0068094	65	10	31	37	2574	888	hippocalcin-like 4 [Source:MGI Symbol;Acc:MGI:2157521]
ENSMUSG00000036062	Phf24	102	1081.97	-3.4074	0.00015231	0.0068096	108	55	95	151	3295	831	PHD finger protein 24 [Source:MGI Symbol;Acc:MGI:2140712]
ENSMUSG00000019737	Syne4	43.94	119.65	-1.4476	0.00015306	0.0068151	32	39	41	101	231	116	spectrin repeat containing, nuclear envelope family member 4 [Source:MGI Symbol;Acc:MGI:2141950]
ENSMUSG00000062380	Tubb3	36.13	735.42	-4.3478	0.00015269	0.0068151	43	11	37	35	2453	458	tubulin, beta 3 class III [Source:MGI Symbol;Acc:MGI:107813]
ENSMUSG00000032011	Thy1	54.88	1257.72	-4.5189	0.00015412	0.0068498	65	11	62	49	4080	889	thymus cell antigen 1, theta [Source:MGI Symbol;Acc:MGI:98747]
ENSMUSG00000039838	Slc45a1	5.1	128.22	-4.652	0.00015449	0.0068562	3	4	6	4	407	99	solute carrier family 45, member 1 [Source:MGI Symbol;Acc:MGI:2653235]
ENSMUSG00000028804	Csmd2	48.41	470.34	-3.2807	0.00015648	0.0069133	35	32	56	66	1290	478	CUB and Sushi multiple domains 2 [Source:MGI Symbol;Acc:MGI:2386401]
ENSMUSG00000032589	Bsn	70.24	1056	-3.9104	0.00015643	0.0069133	66	42	70	52	3042	1051	bassoon [Source:MGI Symbol;Acc:MGI:1277955]
ENSMUSG00000067242	Lgi1	27.6	200.12	-2.8591	0.00015623	0.0069133	12	10	48	172	464	127	leucine-rich repeat LGI family, member 1 [Source:MGI Symbol;Acc:MGI:1861691]
ENSMUSG00000018634	Crhr1	2.8	124.77	-5.4859	0.00016004	0.0070605	4	0	3	4	417	79	corticotropin releasing hormone receptor 1 [Source:MGI Symbol;Acc:MGI:88498]
ENSMUSG00000097391	Mirg	7.07	171.89	-4.604	0.00016067	0.0070779	4	5	9	5	553	127	miRNA containing gene [Source:MGI Symbol;Acc:MGI:3781106]
ENSMUSG00000025422	Agap2	35.1	756.76	-4.4313	0.00016124	0.0070925	56	8	24	34	2307	652	ArfGAP with GTPase domain, ankyrin repeat and PH domain 2 [Source:MGI Symbol;Acc:MGI:3580016]
ENSMUSG00000026058	Khdrbs2	4.37	92.46	-4.4079	0.00016374	0.0071707	5	1	5	7	267	89	KH domain containing, RNA binding, signal transduction associated 2 [Source:MGI Symbol;Acc:MGI:2159649]
ENSMUSG00000026452	Syt2	17.36	374.58	-4.4322	0.00016356	0.0071707	8	6	30	18	1162	305	synaptotagmin II [Source:MGI Symbol;Acc:MGI:99666]
ENSMUSG00000032387	Rbpms2	40.51	250.46	-2.6291	0.00016346	0.0071707	19	23	61	143	631	191	RNA binding protein with multiple splicing 2 [Source:MGI Symbol;Acc:MGI:1919223]
ENSMUSG00000073555	Gm4951	0.4	22.15	-5.7154	0.00016427	0.007173	0	0	1	6	42	35	predicted gene 4951 [Source:MGI Symbol;Acc:MGI:3644953]
ENSMUSG00000052188	Gm14964	6.26	45.48	-2.8614	0.00016407	0.007173	2	5	9	25	102	46	predicted gene 14964 [Source:MGI Symbol;Acc:MGI:3641621]
ENSMUSG00000015879	Fam184b	19.22	201.22	-3.3889	0.00016551	0.0072164	11	16	22	27	537	218	family with sequence similarity 184, member B [Source:MGI Symbol;Acc:MGI:2442958]
ENSMUSG00000042826	Fgf11	145.76	733.51	-2.3316	0.00016604	0.007229	106	115	150	286	1858	686	fibroblast growth factor 11 [Source:MGI Symbol;Acc:MGI:109167]
ENSMUSG00000028661	Epha8	14.62	407.58	-4.8016	0.00016887	0.0073252	8	4	25	8	1191	404	Eph receptor A8 [Source:MGI Symbol;Acc:MGI:109378]
ENSMUSG00000072769	Gm10419	27.36	404.65	-3.8875	0.00016861	0.0073252	31	10	28	33	1227	339	predicted gene 10419 [Source:MGI Symbol;Acc:MGI:3642823]
ENSMUSG00000024502	Jakmip2	10.7	175.51	-4.0378	0.00016898	0.0073252	10	3	14	15	501	172	janus kinase and microtubule interacting protein 2 [Source:MGI Symbol;Acc:MGI:1923467]
ENSMUSG00000027525	Phactr3	14.65	263.23	-4.1684	0.00017029	0.0073714	10	3	24	21	707	296	phosphatase and actin regulator 3 [Source:MGI Symbol;Acc:MGI:1921439]
ENSMUSG00000037217	Syn1	54.13	919.95	-4.0874	0.00017117	0.00739	55	30	52	39	2909	709	synapsin I [Source:MGI Symbol;Acc:MGI:98460]
ENSMUSG00000025888	Casp1	2.34	27.47	-3.5549	0.00017122	0.00739	1	3	2	15	70	21	caspase 1 [Source:MGI Symbol;Acc:MGI:96544]
ENSMUSG00000033615	Cplx1	42.12	946.64	-4.4908	0.00017164	0.0073974	45	8	53	36	2970	753	complexin 1 [Source:MGI Symbol;Acc:MGI:104727]
ENSMUSG00000018451	6330403K07Rik	42.69	420.51	-3.301	0.00017201	0.0074028	39	20	49	74	1241	340	RIKEN cDNA 6330403K07 gene [Source:MGI Symbol;Acc:MGI:1918001]
ENSMUSG00000037492	Zmat4	45.62	634.06	-3.797	0.00017372	0.0074658	27	29	60	49	1942	518	zinc finger, matrin type 4 [Source:MGI Symbol;Acc:MGI:2443497]
ENSMUSG00000032172	Olfm2	13.92	284.93	-4.3574	0.00017399	0.0074665	17	3	15	19	943	178	olfactomedin 2 [Source:MGI Symbol;Acc:MGI:3045350]
ENSMUSG00000061603	Akap6	96.02	984.4	-3.358	0.00017814	0.0076337	69	64	111	130	2956	798	A kinase (PRKA) anchor protein 6 [Source:MGI Symbol;Acc:MGI:3050566]
ENSMUSG00000003279	Dlgap1	69.24	1022.55	-3.8847	0.00018042	0.0077202	50	20	105	92	2985	943	DLG associated protein 1 [Source:MGI Symbol;Acc:MGI:1346065]
ENSMUSG00000029581	Fscn1	36.35	454.5	-3.6451	0.00018154	0.0077462	29	16	47	47	1334	407	fascin actin-bundling protein 1 [Source:MGI Symbol;Acc:MGI:1352745]
ENSMUSG00000000263	Glra1	1.59	81.58	-5.6892	0.00018151	0.0077462	1	0	3	2	228	89	glycine receptor, alpha 1 subunit [Source:MGI Symbol;Acc:MGI:95747]
ENSMUSG00000026312	Cdh7	5.88	121.34	-4.3681	0.00018216	0.0077617	1	4	10	10	337	127	cadherin 7, type 2 [Source:MGI Symbol;Acc:MGI:2442792]
ENSMUSG00000005686	Ampd3	27.55	206.2	-2.905	0.00018297	0.0077738	10	13	47	98	487	204	adenosine monophosphate deaminase 3 [Source:MGI Symbol;Acc:MGI:1096344]
ENSMUSG00000027584	Oprl1	13.74	151.96	-3.4682	0.00018559	0.0078452	9	11	15	23	459	118	opioid receptor-like 1 [Source:MGI Symbol;Acc:MGI:97440]
ENSMUSG00000048003	Catsper4	9.02	85.56	-3.2469	0.00018596	0.0078452	8	9	6	17	226	89	cation channel, sperm associated 4 [Source:MGI Symbol;Acc:MGI:3043288]
ENSMUSG00000029608	Rph3a	106.48	1438.78	-3.7565	0.00018523	0.0078452	118	51	100	93	4065	1475	rabphilin 3A [Source:MGI Symbol;Acc:MGI:102788]
ENSMUSG00000064293	Cntn4	35.85	654.47	-4.1906	0.00018591	0.0078452	11	13	67	52	1927	597	contactin 4 [Source:MGI Symbol;Acc:MGI:1095737]
ENSMUSG00000025915	Sgk3	72.95	181.14	-1.3136	0.00018709	0.0078506	59	42	84	184	278	203	serum/glucocorticoid regulated kinase 3 [Source:MGI Symbol;Acc:MGI:2182368]
ENSMUSG00000023236	Scg5	121.68	1050.59	-3.1103	0.00018663	0.0078506	73	68	168	247	3096	790	secretogranin V [Source:MGI Symbol;Acc:MGI:98289]
ENSMUSG00000032269	Htr3a	6.3	60.7	-3.2726	0.00018714	0.0078506	6	5	5	16	169	52	5-hydroxytryptamine (serotonin) receptor 3A [Source:MGI Symbol;Acc:MGI:96282]
ENSMUSG00000038418	Egr1	1698.08	309.32	2.4568	0.00018685	0.0078506	2656	449	1156	437	364	313	early growth response 1 [Source:MGI Symbol;Acc:MGI:95295]
ENSMUSG00000027004	Frzb	8.29	254.31	-4.9402	0.00018766	0.0078521	1	1	19	22	704	267	frizzled-related protein [Source:MGI Symbol;Acc:MGI:892032]
ENSMUSG00000027273	Snap25	514.26	11439	-4.4754	0.000188	0.0078521	468	101	727	398	36201	8880	synaptosomal-associated protein 25 [Source:MGI Symbol;Acc:MGI:98331]
ENSMUSG00000078591	Hs3st4	3.61	110.63	-4.9448	0.00018822	0.0078521	7	0	2	9	312	112	heparan sulfate (glucosamine) 3-O-sulfotransferase 4 [Source:MGI Symbol;Acc:MGI:1333792]
ENSMUSG00000022212	Cpne6	21.82	642.03	-4.8798	0.00018812	0.0078521	15	2	38	19	1893	616	copine VI [Source:MGI Symbol;Acc:MGI:1334445]
ENSMUSG00000115348	Gm49155	0	19.09	-6.4634	0.00019103	0.007958	0	0	0	3	50	21	predicted gene, 49155 [Source:MGI Symbol;Acc:MGI:6118575]
ENSMUSG00000026437	Cdk18	16.18	147.28	-3.1882	0.0001921	0.0079917	14	9	18	27	386	158	cyclin-dependent kinase 18 [Source:MGI Symbol;Acc:MGI:97518]
ENSMUSG00000035653	Lrfn5	9.51	183.96	-4.2761	0.00019237	0.0079917	9	3	12	12	603	120	leucine rich repeat and fibronectin type III domain containing 5 [Source:MGI Symbol;Acc:MGI:2144814]
ENSMUSG00000026170	Cyp27a1	42.06	181.51	-2.1109	0.00019268	0.0079934	27	30	50	88	375	222	cytochrome P450, family 27, subfamily a, polypeptide 1 [Source:MGI Symbol;Acc:MGI:88594]
ENSMUSG00000037321	Tap1	50.78	144.39	-1.5078	0.00019411	0.0080417	32	58	40	111	263	164	transporter 1, ATP-binding cassette, sub-family B (MDR/TAP) [Source:MGI Symbol;Acc:MGI:98483]
ENSMUSG00000043419	Rnf227	57.93	505.29	-3.1252	0.0001945	0.0080466	51	38	58	86	1459	438	ring finger protein 227 [Source:MGI Symbol;Acc:MGI:1915359]
ENSMUSG00000032177	Pde4a	31.45	438.32	-3.8012	0.00019579	0.008089	13	18	49	41	1273	408	phosphodiesterase 4A, cAMP specific [Source:MGI Symbol;Acc:MGI:99558]
ENSMUSG00000033849	B3galt2	35.12	841.82	-4.5833	0.00019706	0.0081302	10	8	71	45	2576	710	UDP-Gal:betaGlcNAc beta 1,3-galactosyltransferase, polypeptide 2 [Source:MGI Symbol;Acc:MGI:1349461]
ENSMUSG00000025464	Paox	49.74	124.95	-1.3305	0.00020002	0.0082295	36	50	41	107	231	128	polyamine oxidase (exo-N4-amino) [Source:MGI Symbol;Acc:MGI:1916983]
ENSMUSG00000022658	Tagln3	38.85	795.7	-4.3569	0.00019988	0.0082295	40	13	45	27	2611	542	transgelin 3 [Source:MGI Symbol;Acc:MGI:1926784]
ENSMUSG00000036560	Lgi4	5.89	52.09	-3.1476	0.00020155	0.0082811	5	5	5	17	143	43	leucine-rich repeat LGI family, member 4 [Source:MGI Symbol;Acc:MGI:2180197]
ENSMUSG00000028525	Pde4b	75.02	827.87	-3.4645	0.00020265	0.008315	56	34	100	113	2501	655	phosphodiesterase 4B, cAMP specific [Source:MGI Symbol;Acc:MGI:99557]
ENSMUSG00000045349	Sh2d5	30.6	261.52	-3.096	0.00020422	0.0083675	23	28	27	44	725	252	SH2 domain containing 5 [Source:MGI Symbol;Acc:MGI:2446215]
ENSMUSG00000035849	Krt222	17.46	224.25	-3.6847	0.00020509	0.0083918	19	5	20	28	635	215	keratin 222 [Source:MGI Symbol;Acc:MGI:2442728]
ENSMUSG00000021281	Tnfaip2	3.95	32.68	-3.0578	0.00020561	0.0084016	5	3	2	16	77	32	tumor necrosis factor, alpha-induced protein 2 [Source:MGI Symbol;Acc:MGI:104960]
ENSMUSG00000044117	Bmerb1	37.37	629.07	-4.0739	0.00020771	0.0084761	39	5	50	65	1859	553	bMERB domain containing 1 [Source:MGI Symbol;Acc:MGI:1914504]
ENSMUSG00000038855	Itpkb	131.59	320.62	-1.2854	0.00020856	0.0084991	82	98	155	324	531	329	inositol 1,4,5-trisphosphate 3-kinase B [Source:MGI Symbol;Acc:MGI:109235]
ENSMUSG00000038147	Cd84	7.44	38.8	-2.3827	0.00020944	0.0085231	2	6	11	31	62	50	CD84 antigen [Source:MGI Symbol;Acc:MGI:1336885]
ENSMUSG00000105504	Gbp5	10.61	60.93	-2.5256	0.00021025	0.0085446	7	8	12	31	149	54	guanylate binding protein 5 [Source:MGI Symbol;Acc:MGI:2429943]
ENSMUSG00000026896	Ifih1	23.71	133.26	-2.493	0.0002124	0.0086113	15	8	37	88	278	137	interferon induced with helicase C domain 1 [Source:MGI Symbol;Acc:MGI:1918836]
ENSMUSG00000026840	Lamc3	3.11	50.21	-4.0091	0.00021247	0.0086113	3	5	0	15	134	46	laminin gamma 3 [Source:MGI Symbol;Acc:MGI:1344394]
ENSMUSG00000022211	Carmil3	68.23	672.18	-3.3008	0.00021314	0.0086269	59	41	73	85	1933	619	capping protein regulator and myosin 1 linker 3 [Source:MGI Symbol;Acc:MGI:2448573]
ENSMUSG00000027955	Gask1b	2.81	37.67	-3.7633	0.00021426	0.0086488	5	0	2	20	94	31	golgi associated kinase 1B [Source:MGI Symbol;Acc:MGI:1915909]
ENSMUSG00000041263	Rusc1	15.89	199.49	-3.6526	0.00021398	0.0086488	18	4	18	31	582	171	RUN and SH3 domain containing 1 [Source:MGI Symbol;Acc:MGI:1919546]
ENSMUSG00000036913	Trim67	42.03	322.9	-2.9421	0.00021559	0.0086906	31	34	42	60	847	345	tripartite motif-containing 67 [Source:MGI Symbol;Acc:MGI:3045323]
ENSMUSG00000032034	Kcnj5	4.73	251.88	-5.7367	0.00021718	0.0087431	0	1	11	7	789	204	potassium inwardly-rectifying channel, subfamily J, member 5 [Source:MGI Symbol;Acc:MGI:104755]
ENSMUSG00000066760	Psg16	26.04	293.7	-3.4965	0.00021809	0.008768	19	13	34	36	849	268	pregnancy specific glycoprotein 16 [Source:MGI Symbol;Acc:MGI:1347249]
ENSMUSG00000059674	Cdh24	33.07	274.33	-3.053	0.0002184	0.0087686	31	25	28	46	738	283	cadherin-like 24 [Source:MGI Symbol;Acc:MGI:1928330]
ENSMUSG00000049866	Arl4c	63.27	496.28	-2.972	0.00021889	0.008773	30	40	91	137	1372	427	ADP-ribosylation factor-like 4C [Source:MGI Symbol;Acc:MGI:2445172]
ENSMUSG00000031285	Dcx	5.53	112.51	-4.3485	0.00021939	0.008773	2	1	11	13	310	116	doublecortin [Source:MGI Symbol;Acc:MGI:1277171]
ENSMUSG00000022438	Parvb	43.15	176.11	-2.0304	0.00021939	0.008773	32	39	39	106	430	140	parvin, beta [Source:MGI Symbol;Acc:MGI:2153063]
ENSMUSG00000045518	Onecut3	0.4	33.52	-6.3135	0.00022036	0.0087998	0	0	1	3	99	30	one cut domain, family member 3 [Source:MGI Symbol;Acc:MGI:1891409]
ENSMUSG00000097929	Tunar	7.87	210.69	-4.7437	0.00022092	0.0088106	3	4	13	4	612	212	Tcl1 upstream neural differentiation associated RNA [Source:MGI Symbol;Acc:MGI:1917202]
ENSMUSG00000102605	Gm37264	0.38	31.13	-6.2067	0.00022355	0.0088917	0	1	0	3	83	35	predicted gene, 37264 [Source:MGI Symbol;Acc:MGI:5610492]
ENSMUSG00000025777	Gdap1	47.31	774.59	-4.0335	0.00022326	0.0088917	24	20	76	45	2303	705	ganglioside-induced differentiation-associated-protein 1 [Source:MGI Symbol;Acc:MGI:1338002]
ENSMUSG00000048349	Pou4f1	18.11	360.66	-4.316	0.0002245	0.0089178	9	9	28	15	1176	249	POU domain, class 4, transcription factor 1 [Source:MGI Symbol;Acc:MGI:102525]
ENSMUSG00000029408	Abcb9	20.96	140.03	-2.7426	0.00022483	0.0089189	21	10	22	48	364	130	ATP-binding cassette, sub-family B (MDR/TAP), member 9 [Source:MGI Symbol;Acc:MGI:1861729]
ENSMUSG00000004630	Pcp2	13.79	254.9	-4.2087	0.00022587	0.0089482	5	5	25	22	811	181	Purkinje cell protein 2 (L7) [Source:MGI Symbol;Acc:MGI:97508]
ENSMUSG00000026994	Galnt3	0.78	17.87	-4.5135	0.00022891	0.0090064	0	1	1	11	29	26	polypeptide N-acetylgalactosaminyltransferase 3 [Source:MGI Symbol;Acc:MGI:894695]
ENSMUSG00000028546	Elavl4	30.79	388.82	-3.6594	0.00022843	0.0090064	31	19	28	30	1165	339	ELAV like RNA binding protein 4 [Source:MGI Symbol;Acc:MGI:107427]
ENSMUSG00000093536	Smim17	7.12	123.01	-4.1127	0.00022816	0.0090064	7	3	8	7	344	130	small integral membrane protein 17 [Source:MGI Symbol;Acc:MGI:4365374]
ENSMUSG00000056258	Kcnq3	12.21	244.56	-4.3249	0.00022914	0.0090064	8	7	16	9	806	163	potassium voltage-gated channel, subfamily Q, member 3 [Source:MGI Symbol;Acc:MGI:1336181]
ENSMUSG00000022415	Syngr1	270.29	1778.74	-2.7184	0.00022878	0.0090064	195	158	333	513	4875	1543	synaptogyrin 1 [Source:MGI Symbol;Acc:MGI:1328323]
ENSMUSG00000033032	Afap1l1	9.79	54.71	-2.4854	0.00022817	0.0090064	7	10	8	28	133	49	actin filament associated protein 1-like 1 [Source:MGI Symbol;Acc:MGI:2147199]
ENSMUSG00000054435	Gimap4	0	9.53	-5.4597	0.00022944	0.0090064	0	0	0	13	15	7	GTPase, IMAP family member 4 [Source:MGI Symbol;Acc:MGI:1349656]
ENSMUSG00000066705	Fxyd6	40.68	303.1	-2.8983	0.0002301	0.0090203	26	15	62	101	747	318	FXYD domain-containing ion transport regulator 6 [Source:MGI Symbol;Acc:MGI:1890226]
ENSMUSG00000019906	Lin7a	51.91	527.47	-3.3452	0.00023232	0.0090954	25	30	77	78	1426	549	lin-7 homolog A (C. elegans) [Source:MGI Symbol;Acc:MGI:2135609]
ENSMUSG00000033007	Asic4	12.58	244.88	-4.2835	0.0002335	0.0091179	3	6	23	16	699	245	acid-sensing (proton-gated) ion channel family member 4 [Source:MGI Symbol;Acc:MGI:2652846]
ENSMUSG00000020027	Socs2	11.03	188.02	-4.0927	0.00023323	0.0091179	3	4	21	23	554	163	suppressor of cytokine signaling 2 [Source:MGI Symbol;Acc:MGI:1201787]
ENSMUSG00000042596	Tfap2d	0.4	35.43	-6.3934	0.0002357	0.0091915	0	0	1	3	113	25	transcription factor AP-2, delta [Source:MGI Symbol;Acc:MGI:2153466]
ENSMUSG00000031189	Aff2	9.77	77.15	-2.9817	0.00023619	0.009199	5	10	10	26	214	61	AF4/FMR2 family, member 2 [Source:MGI Symbol;Acc:MGI:1202294]
ENSMUSG00000045658	Pid1	42.6	208.49	-2.2914	0.00023798	0.0092501	23	45	41	87	487	223	phosphotyrosine interaction domain containing 1 [Source:MGI Symbol;Acc:MGI:2138391]
ENSMUSG00000020866	Cacna1g	95.66	1489.11	-3.9605	0.00023813	0.0092501	27	38	178	151	4319	1379	calcium channel, voltage-dependent, T type, alpha 1G subunit [Source:MGI Symbol;Acc:MGI:1201678]
ENSMUSG00000039004	Bmp6	6.31	32.74	-2.3777	0.00023855	0.0092544	4	3	9	49	45	25	bone morphogenetic protein 6 [Source:MGI Symbol;Acc:MGI:88182]
ENSMUSG00000030494	Rhpn2	35.09	332.65	-3.2456	0.00023935	0.0092734	11	11	67	135	790	349	rhophilin, Rho GTPase binding protein 2 [Source:MGI Symbol;Acc:MGI:1289234]
ENSMUSG00000019982	Myb	58.23	152.63	-1.3907	0.00024052	0.0092947	35	64	50	128	275	165	myeloblastosis oncogene [Source:MGI Symbol;Acc:MGI:97249]
ENSMUSG00000031738	Irx6	3.1	105.64	-5.0858	0.0002404	0.0092947	0	4	4	5	340	76	Iroquois homeobox 6 [Source:MGI Symbol;Acc:MGI:1927642]
ENSMUSG00000053825	Ppfia2	49.88	971.53	-4.2842	0.00024119	0.0093088	29	9	88	57	2859	908	protein tyrosine phosphatase, receptor type, f polypeptide (PTPRF), interacting protein (liprin), alpha 2 [Source:MGI Symbol;Acc:MGI:2443834]
ENSMUSG00000025727	A930017K11Rik	1.17	60.52	-5.6891	0.00024195	0.009326	0	1	2	2	188	50	RIKEN cDNA A930017K11 gene [Source:MGI Symbol;Acc:MGI:2442713]
ENSMUSG00000087301	Gm13629	0.8	30.22	-5.2617	0.00024292	0.009327	1	0	1	6	84	28	predicted gene 13629 [Source:MGI Symbol;Acc:MGI:3650683]
ENSMUSG00000041216	Clvs1	1.19	53.18	-5.4882	0.00024302	0.009327	1	0	2	3	166	42	clavesin 1 [Source:MGI Symbol;Acc:MGI:1921688]
ENSMUSG00000000058	Cav2	48.49	456.81	-3.2364	0.00024383	0.009327	25	21	77	98	1249	433	caveolin 2 [Source:MGI Symbol;Acc:MGI:107571]
ENSMUSG00000085067	Gm15631	0.4	31.67	-6.2319	0.00024367	0.009327	0	0	1	4	101	21	predicted gene 15631 [Source:MGI Symbol;Acc:MGI:3783075]
ENSMUSG00000050721	Plekho2	94.74	328.67	-1.7955	0.00024306	0.009327	65	69	107	191	680	369	pleckstrin homology domain containing, family O member 2 [Source:MGI Symbol;Acc:MGI:2143132]
ENSMUSG00000022587	Ly6e	60.64	498.98	-3.041	0.00024395	0.009327	24	27	103	157	1226	536	lymphocyte antigen 6 complex, locus E [Source:MGI Symbol;Acc:MGI:106651]
ENSMUSG00000045062	Pcdhb7	23.13	125.39	-2.4394	0.00024416	0.009327	16	21	22	44	296	140	protocadherin beta 7 [Source:MGI Symbol;Acc:MGI:2136741]
ENSMUSG00000040373	Cacng5	11.8	489.17	-5.3736	0.00024488	0.0093426	1	4	25	7	1582	362	calcium channel, voltage-dependent, gamma subunit 5 [Source:MGI Symbol;Acc:MGI:2157946]
ENSMUSG00000023169	Slc38a1	373.41	2612.49	-2.8067	0.00024629	0.0093846	273	228	447	586	6983	2582	solute carrier family 38, member 1 [Source:MGI Symbol;Acc:MGI:2145895]
ENSMUSG00000051177	Plcb1	19.42	296.26	-3.9328	0.00024846	0.0094463	20	7	22	18	860	286	phospholipase C, beta 1 [Source:MGI Symbol;Acc:MGI:97613]
ENSMUSG00000031517	Gpm6a	643.93	5796.2	-3.1702	0.00024863	0.0094463	201	303	1133	1710	14748	5925	glycoprotein m6a [Source:MGI Symbol;Acc:MGI:107671]
ENSMUSG00000020805	Slc13a5	4.35	131.87	-4.9234	0.00024886	0.0094463	1	0	10	15	332	162	solute carrier family 13 (sodium-dependent citrate transporter), member 5 [Source:MGI Symbol;Acc:MGI:3037150]
ENSMUSG00000051910	Sox6	123.47	400.12	-1.6971	0.00025091	0.0095121	91	91	132	242	831	437	SRY (sex determining region Y)-box 6 [Source:MGI Symbol;Acc:MGI:98368]
ENSMUSG00000030047	Arhgap25	2.36	17.7	-2.911	0.00025214	0.0095237	2	2	2	14	27	24	Rho GTPase activating protein 25 [Source:MGI Symbol;Acc:MGI:2443687]
ENSMUSG00000034765	Dusp5	16.43	108.9	-2.7297	0.00025204	0.0095237	8	16	18	39	286	97	dual specificity phosphatase 5 [Source:MGI Symbol;Acc:MGI:2685183]
ENSMUSG00000056596	Trnp1	48.62	766.69	-3.9795	0.00025273	0.0095327	27	13	83	64	2282	676	TMF1-regulated nuclear protein 1 [Source:MGI Symbol;Acc:MGI:1916789]
ENSMUSG00000042751	Nmnat2	141.74	624.6	-2.1401	0.00025441	0.0095358	86	81	193	340	1372	659	nicotinamide nucleotide adenylyltransferase 2 [Source:MGI Symbol;Acc:MGI:2444155]
ENSMUSG00000025855	Prkar1b	159.24	1662.52	-3.3842	0.00025393	0.0095358	123	121	161	183	5206	1209	protein kinase, cAMP dependent regulatory, type I beta [Source:MGI Symbol;Acc:MGI:97759]
ENSMUSG00000020333	Acsl6	144.54	1462.66	-3.3393	0.00025398	0.0095358	105	34	226	348	4062	1300	acyl-CoA synthetase long-chain family member 6 [Source:MGI Symbol;Acc:MGI:894291]
ENSMUSG00000052026	Slc6a7	5.18	174.74	-5.0789	0.00025438	0.0095358	6	0	7	8	566	123	solute carrier family 6 (neurotransmitter transporter, L-proline), member 7 [Source:MGI Symbol;Acc:MGI:2147363]
ENSMUSG00000047810	Ccdc88b	13.81	161.99	-3.5537	0.00025418	0.0095358	14	9	12	15	440	176	coiled-coil domain containing 88B [Source:MGI Symbol;Acc:MGI:1925567]
ENSMUSG00000066438	Plekhd1	26.67	423.36	-3.9889	0.00025518	0.0095529	6	17	45	36	1211	413	pleckstrin homology domain containing, family D (with coiled-coil domains) member 1 [Source:MGI Symbol;Acc:MGI:3036228]
ENSMUSG00000062157	Ifnlr1	10.17	42.56	-2.0654	0.00025642	0.0095871	9	12	5	29	74	55	interferon lambda receptor 1 [Source:MGI Symbol;Acc:MGI:2429859]
ENSMUSG00000027316	Gfra4	6.36	119.84	-4.2406	0.00025822	0.009606	8	2	6	7	360	106	glial cell line derived neurotrophic factor family receptor alpha 4 [Source:MGI Symbol;Acc:MGI:1341873]
ENSMUSG00000034731	Dgkh	140.24	1112.23	-2.9875	0.00025828	0.009606	62	117	179	233	3041	1060	diacylglycerol kinase, eta [Source:MGI Symbol;Acc:MGI:2444188]
ENSMUSG00000032586	Traip	28.05	310.91	-3.4714	0.00025845	0.009606	25	14	32	28	748	418	TRAF-interacting protein [Source:MGI Symbol;Acc:MGI:1096377]
ENSMUSG00000022416	Cacna1i	50.06	736.62	-3.8794	0.00025853	0.009606	37	28	62	40	2312	573	calcium channel, voltage-dependent, alpha 1I subunit [Source:MGI Symbol;Acc:MGI:2178051]
ENSMUSG00000024109	Nrxn1	72.51	629.5	-3.1184	0.00025823	0.009606	74	54	56	94	1814	562	neurexin I [Source:MGI Symbol;Acc:MGI:1096391]
ENSMUSG00000039997	Ifi203	3.98	41.81	-3.4006	0.00026128	0.0096794	4	0	6	20	65	69	interferon activated gene 203 [Source:MGI Symbol;Acc:MGI:96428]
ENSMUSG00000052372	Il1rapl1	8.7	86.08	-3.3099	0.00026175	0.0096794	5	2	15	36	229	69	interleukin 1 receptor accessory protein-like 1 [Source:MGI Symbol;Acc:MGI:2687319]
ENSMUSG00000042116	Vwa1	8.65	65.04	-2.9144	0.0002618	0.0096794	7	7	8	21	176	56	von Willebrand factor A domain containing 1 [Source:MGI Symbol;Acc:MGI:2179729]
ENSMUSG00000037686	Aspg	2.35	27.23	-3.5368	0.00026098	0.0096794	1	2	3	10	63	31	asparaginase [Source:MGI Symbol;Acc:MGI:2144822]
ENSMUSG00000027950	Chrnb2	63.28	724.46	-3.5176	0.00026399	0.0097264	59	28	73	75	2177	607	cholinergic receptor, nicotinic, beta polypeptide 2 (neuronal) [Source:MGI Symbol;Acc:MGI:87891]
ENSMUSG00000063446	Plppr1	3.97	55.68	-3.8177	0.00026344	0.0097264	4	1	5	11	158	49	phospholipid phosphatase related 1 [Source:MGI Symbol;Acc:MGI:2445015]
ENSMUSG00000040441	Slc26a10	1.57	34.49	-4.4594	0.00026405	0.0097264	1	1	2	8	109	20	solute carrier family 26, member 10 [Source:MGI Symbol;Acc:MGI:2143920]
ENSMUSG00000069227	Gprin1	20.23	348.14	-4.1061	0.00026453	0.0097324	25	8	18	14	1028	329	G protein-regulated inducer of neurite outgrowth 1 [Source:MGI Symbol;Acc:MGI:1349455]
ENSMUSG00000027962	Vcam1	52.09	403.1	-2.9526	0.00026555	0.0097578	20	15	97	208	810	499	vascular cell adhesion molecule 1 [Source:MGI Symbol;Acc:MGI:98926]
ENSMUSG00000021303	Gng4	9.91	237.93	-4.5877	0.00026661	0.0097847	11	4	10	8	866	92	guanine nucleotide binding protein (G protein), gamma 4 [Source:MGI Symbol;Acc:MGI:102703]
ENSMUSG00000041132	N4bp2l1	91.73	274.65	-1.5829	0.00026825	0.0098329	70	89	75	168	551	314	NEDD4 binding protein 2-like 1 [Source:MGI Symbol;Acc:MGI:2140872]
ENSMUSG00000044288	Cnr1	43.28	432.38	-3.321	0.00027044	0.0099009	39	34	37	54	1332	326	cannabinoid receptor 1 (brain) [Source:MGI Symbol;Acc:MGI:104615]
ENSMUSG00000043263	Ifi209	0.8	22.41	-4.828	0.00027117	0.0099155	1	0	1	9	26	46	interferon activated gene 209 [Source:MGI Symbol;Acc:MGI:2138243]
ENSMUSG00000097789	Gm2115	10.98	90.03	-3.0365	0.00027252	0.0099528	10	11	7	20	236	93	predicted gene 2115 [Source:MGI Symbol;Acc:MGI:3780284]
ENSMUSG00000033721	Vav3	33.08	301.1	-3.1869	0.0002759	0.010057	25	21	38	47	871	264	vav 3 oncogene [Source:MGI Symbol;Acc:MGI:1888518]
ENSMUSG00000070000	Fcho1	63.82	387.13	-2.6016	0.00027604	0.010057	58	45	59	111	1047	348	FCH domain only 1 [Source:MGI Symbol;Acc:MGI:1921265]
ENSMUSG00000070695	Cntnap5a	10.35	230.05	-4.4763	0.00027644	0.010059	12	1	13	14	725	175	contactin associated protein-like 5A [Source:MGI Symbol;Acc:MGI:3643623]
ENSMUSG00000021732	Fgf10	6.39	62.64	-3.3006	0.00027811	0.010108	10	1	5	23	87	119	fibroblast growth factor 10 [Source:MGI Symbol;Acc:MGI:1099809]
ENSMUSG00000018169	Mfng	2.39	44.81	-4.2378	0.00027964	0.010151	3	0	3	9	119	46	MFNG O-fucosylpeptide 3-beta-N-acetylglucosaminyltransferase [Source:MGI Symbol;Acc:MGI:1095404]
ENSMUSG00000063060	Sox7	0	8.89	-5.3558	0.00028119	0.010195	0	0	0	9	10	13	SRY (sex determining region Y)-box 7 [Source:MGI Symbol;Acc:MGI:98369]
ENSMUSG00000009216	Fam163b	2.81	110.84	-5.3118	0.00028163	0.010198	5	0	2	3	330	104	family with sequence similarity 163, member B [Source:MGI Symbol;Acc:MGI:1926106]
ENSMUSG00000027612	Mmp24	5.16	209.65	-5.347	0.0002829	0.010232	3	0	10	6	666	162	matrix metallopeptidase 24 [Source:MGI Symbol;Acc:MGI:1341867]
ENSMUSG00000039384	Dusp10	11.45	139.06	-3.6046	0.0002852	0.010294	6	4	19	23	386	134	dual specificity phosphatase 10 [Source:MGI Symbol;Acc:MGI:1927070]
ENSMUSG00000031661	Nkd1	10.68	133.55	-3.6468	0.00028531	0.010294	7	3	17	21	368	132	naked cuticle 1 [Source:MGI Symbol;Acc:MGI:2135954]
ENSMUSG00000042351	Grap2	2	75.02	-5.2393	0.00028868	0.010403	3	0	2	3	236	59	GRB2-related adaptor protein 2 [Source:MGI Symbol;Acc:MGI:1333842]
ENSMUSG00000115398	Gm534	5.14	66.9	-3.7069	0.00029068	0.010463	2	1	10	21	174	64	predicted gene 534 [Source:MGI Symbol;Acc:MGI:2685380]
ENSMUSG00000038486	Sv2a	815.6	4641.17	-2.5086	0.00029214	0.010477	615	603	856	1351	12441	4243	synaptic vesicle glycoprotein 2 a [Source:MGI Symbol;Acc:MGI:1927139]
ENSMUSG00000022358	Fbxo32	178.91	635.2	-1.8282	0.00029201	0.010477	94	138	224	386	1217	776	F-box protein 32 [Source:MGI Symbol;Acc:MGI:1914981]
ENSMUSG00000055629	B4galnt4	40.95	402.4	-3.2972	0.0002937	0.010496	37	30	37	48	1204	335	beta-1,4-N-acetyl-galactosaminyl transferase 4 [Source:MGI Symbol;Acc:MGI:2652891]
ENSMUSG00000079055	Slc8a3	28.05	526.35	-4.2305	0.00029363	0.010496	11	6	54	38	1551	483	solute carrier family 8 (sodium/calcium exchanger), member 3 [Source:MGI Symbol;Acc:MGI:107976]
ENSMUSG00000024647	Cbln2	13.81	383.3	-4.7956	0.0002931	0.010496	3	3	29	13	1157	344	cerebellin 2 precursor protein [Source:MGI Symbol;Acc:MGI:88282]
ENSMUSG00000040896	Kcnd3	198.04	1745.58	-3.1399	0.00029449	0.010511	134	149	221	229	4947	1659	potassium voltage-gated channel, Shal-related family, member 3 [Source:MGI Symbol;Acc:MGI:1928743]
ENSMUSG00000033061	Resp18	8.77	165.08	-4.2372	0.00029597	0.010552	14	2	6	14	544	102	regulated endocrine-specific protein 18 [Source:MGI Symbol;Acc:MGI:1098222]
ENSMUSG00000019772	Vip	5.19	202.09	-5.288	0.00029823	0.010614	8	1	4	2	721	95	vasoactive intestinal polypeptide [Source:MGI Symbol;Acc:MGI:98933]
ENSMUSG00000003352	Cacnb3	58.06	455.84	-2.9736	0.00029843	0.010614	65	37	45	90	1312	386	calcium channel, voltage-dependent, beta 3 subunit [Source:MGI Symbol;Acc:MGI:103307]
ENSMUSG00000026018	Ica1l	7.97	202.07	-4.6676	0.00030059	0.010678	10	1	9	6	609	183	islet cell autoantigen 1-like [Source:MGI Symbol;Acc:MGI:1917625]
ENSMUSG00000026468	Lhx4	15.78	513.77	-5.0254	0.00030228	0.010726	1	2	37	38	1517	468	LIM homeobox protein 4 [Source:MGI Symbol;Acc:MGI:101776]
ENSMUSG00000027435	Cd93	10.58	53.45	-2.3363	0.00030266	0.010726	3	8	16	41	74	80	CD93 antigen [Source:MGI Symbol;Acc:MGI:106664]
ENSMUSG00000029134	Plb1	1.93	68.33	-5.1372	0.00030394	0.010759	0	3	2	3	207	60	phospholipase B1 [Source:MGI Symbol;Acc:MGI:1922406]
ENSMUSG00000036218	Pdzrn4	3.13	31.1	-3.3161	0.0003046	0.010769	1	3	4	14	79	27	PDZ domain containing RING finger 4 [Source:MGI Symbol;Acc:MGI:3056996]
ENSMUSG00000029675	Eln	27.52	185.08	-2.7504	0.00030571	0.010796	8	14	48	95	352	246	elastin [Source:MGI Symbol;Acc:MGI:95317]
ENSMUSG00000025934	Gsta3	57.65	423.08	-2.8756	0.0003068	0.010808	28	17	101	859	348	286	glutathione S-transferase, alpha 3 [Source:MGI Symbol;Acc:MGI:95856]
ENSMUSG00000002012	Pnck	31.46	280.17	-3.1555	0.00030714	0.010808	21	22	37	42	783	270	pregnancy upregulated non-ubiquitously expressed CaM kinase [Source:MGI Symbol;Acc:MGI:1347357]
ENSMUSG00000045613	Chrm2	29.41	214.16	-2.8649	0.00030702	0.010808	19	26	30	42	543	242	cholinergic receptor, muscarinic 2, cardiac [Source:MGI Symbol;Acc:MGI:88397]
ENSMUSG00000050751	Pgbd5	25.28	424.32	-4.0699	0.00031005	0.010898	19	11	34	16	1264	393	piggyBac transposable element derived 5 [Source:MGI Symbol;Acc:MGI:2429955]
ENSMUSG00000027750	Postn	20.41	118.1	-2.5339	0.0003121	0.010957	8	14	30	53	251	143	periostin, osteoblast specific factor [Source:MGI Symbol;Acc:MGI:1926321]
ENSMUSG00000002504	Slc9a3r2	40.43	186.38	-2.2059	0.00031267	0.010964	29	34	40	84	467	167	solute carrier family 9 (sodium/hydrogen exchanger), member 3 regulator 2 [Source:MGI Symbol;Acc:MGI:1890662]
ENSMUSG00000021256	Vash1	12.55	95.12	-2.9235	0.0003139	0.010981	10	12	10	22	251	96	vasohibin 1 [Source:MGI Symbol;Acc:MGI:2442543]
ENSMUSG00000021130	Galnt16	25.48	293.44	-3.5257	0.00031376	0.010981	17	23	25	28	921	216	polypeptide N-acetylgalactosaminyltransferase 16 [Source:MGI Symbol;Acc:MGI:1917754]
ENSMUSG00000026888	Grb14	8.62	67.15	-2.9635	0.0003143	0.010983	9	10	3	27	181	53	growth factor receptor bound protein 14 [Source:MGI Symbol;Acc:MGI:1355324]
ENSMUSG00000046961	Gpr156	12.53	69.77	-2.4786	0.00031667	0.011053	6	11	15	33	165	69	G protein-coupled receptor 156 [Source:MGI Symbol;Acc:MGI:2653880]
ENSMUSG00000017943	Gdap1l1	19.01	241.43	-3.6681	0.00031774	0.011062	17	6	25	27	727	199	ganglioside-induced differentiation-associated protein 1-like 1 [Source:MGI Symbol;Acc:MGI:2385163]
ENSMUSG00000049097	Ankrd34a	5.54	110.62	-4.3222	0.00031805	0.011062	5	2	7	5	340	93	ankyrin repeat domain 34A [Source:MGI Symbol;Acc:MGI:3617846]
ENSMUSG00000109598	Gm36356	0.4	18.77	-5.4792	0.00031759	0.011062	0	0	1	6	45	21	predicted gene, 36356 [Source:MGI Symbol;Acc:MGI:5595515]
ENSMUSG00000020312	Shc2	42.07	302.87	-2.8484	0.000321	0.011139	40	36	31	63	844	276	SHC (Src homology 2 domain containing) transforming protein 2 [Source:MGI Symbol;Acc:MGI:106180]
ENSMUSG00000116641	Gm41505	0.4	41.09	-6.606	0.00032068	0.011139	1	0	0	1	111	48	predicted gene, 41505 [Source:MGI Symbol;Acc:MGI:5624390]
ENSMUSG00000068062	Gm14164	1.58	28	-4.1561	0.00032403	0.011218	2	1	1	7	76	26	predicted gene 14164 [Source:MGI Symbol;Acc:MGI:3650730]
ENSMUSG00000005950	P2rx5	4.32	46.49	-3.4312	0.00032398	0.011218	4	4	3	11	132	39	purinergic receptor P2X, ligand-gated ion channel, 5 [Source:MGI Symbol;Acc:MGI:2137026]
ENSMUSG00000059187	Tafa1	1.2	44.28	-5.2202	0.00032573	0.011251	2	0	1	4	140	32	TAFA chemokine like family member 1 [Source:MGI Symbol;Acc:MGI:2443695]
ENSMUSG00000048330	Ric3	129.36	933.23	-2.8511	0.00032571	0.011251	92	66	170	238	2626	785	RIC3 acetylcholine receptor chaperone [Source:MGI Symbol;Acc:MGI:2443887]
ENSMUSG00000037747	Phyhipl	87.94	953.18	-3.4385	0.00032791	0.011313	68	49	106	93	2883	789	phytanoyl-CoA hydroxylase interacting protein-like [Source:MGI Symbol;Acc:MGI:1918161]
ENSMUSG00000025468	Caly	9.15	208.54	-4.513	0.00032975	0.011363	15	4	4	5	614	202	calcyon neuron-specific vesicular protein [Source:MGI Symbol;Acc:MGI:1915816]
ENSMUSG00000042078	Svop	20.62	334.22	-4.0196	0.00033175	0.011393	21	6	25	18	1020	284	SV2 related protein [Source:MGI Symbol;Acc:MGI:1915916]
ENSMUSG00000087516	Tbx3os1	0.79	32.99	-5.3916	0.00033176	0.011393	0	0	2	6	87	35	T-box 3, opposite strand 1 [Source:MGI Symbol;Acc:MGI:3780472]
ENSMUSG00000059422	Gm8116	293.24	139.78	1.0715	0.00033153	0.011393	230	286	232	169	137	193	predicted gene 8116 [Source:MGI Symbol;Acc:MGI:3648797]
ENSMUSG00000044037	Als2cl	18.56	58.97	-1.6708	0.00033295	0.011421	17	10	20	48	81	86	ALS2 C-terminal like [Source:MGI Symbol;Acc:MGI:2447532]
ENSMUSG00000029361	Nos1	9.57	155.81	-4.0285	0.0003362	0.011493	11	0	13	39	392	170	nitric oxide synthase 1, neuronal [Source:MGI Symbol;Acc:MGI:97360]
ENSMUSG00000023191	P3h3	108.28	559.45	-2.3696	0.00033602	0.011493	56	84	136	207	1329	607	prolyl 3-hydroxylase 3 [Source:MGI Symbol;Acc:MGI:1315208]
ENSMUSG00000031673	Cdh11	112.36	908.63	-3.0157	0.00033548	0.011493	23	56	207	434	1950	1058	cadherin 11 [Source:MGI Symbol;Acc:MGI:99217]
ENSMUSG00000038608	Dock10	11.4	101.63	-3.1584	0.00033754	0.011525	5	7	17	28	284	85	dedicator of cytokinesis 10 [Source:MGI Symbol;Acc:MGI:2146320]
ENSMUSG00000056856	Jakmip3	26.05	200.97	-2.9491	0.00033931	0.011573	26	16	24	41	560	184	janus kinase and microtubule interacting protein 3 [Source:MGI Symbol;Acc:MGI:1921254]
ENSMUSG00000027581	Stmn3	40.56	710.67	-4.1316	0.00034093	0.011601	48	8	46	39	2259	529	stathmin-like 3 [Source:MGI Symbol;Acc:MGI:1277137]
ENSMUSG00000019796	Lrp11	117.53	931.75	-2.9871	0.00034068	0.011601	88	90	121	153	2709	798	low density lipoprotein receptor-related protein 11 [Source:MGI Symbol;Acc:MGI:2442989]
ENSMUSG00000024176	Sox8	24.37	178.43	-2.8732	0.00034171	0.011615	24	22	16	37	475	181	SRY (sex determining region Y)-box 8 [Source:MGI Symbol;Acc:MGI:98370]
ENSMUSG00000015501	Hivep2	106.87	803.12	-2.9101	0.00034248	0.011616	70	52	149	176	2098	838	human immunodeficiency virus type I enhancer binding protein 2 [Source:MGI Symbol;Acc:MGI:1338076]
ENSMUSG00000031442	Mcf2l	102.33	1039.77	-3.3452	0.00034252	0.011616	40	49	171	175	2858	1022	mcf.2 transforming sequence-like [Source:MGI Symbol;Acc:MGI:103263]
ENSMUSG00000030707	Coro1a	5.95	57.52	-3.2803	0.00034453	0.011671	8	3	4	14	151	58	coronin, actin binding protein 1A [Source:MGI Symbol;Acc:MGI:1345961]
ENSMUSG00000042761	Mrap2	5.51	78.04	-3.8273	0.00034602	0.011708	4	4	6	7	229	71	melanocortin 2 receptor accessory protein 2 [Source:MGI Symbol;Acc:MGI:3609239]
ENSMUSG00000073418	C4b	575.55	3146.33	-2.4507	0.0003503	0.011839	174	402	892	1631	5006	4970	complement component 4B (Chido blood group) [Source:MGI Symbol;Acc:MGI:88228]
ENSMUSG00000024227	Pdzph1	73.97	6.34	3.555	0.00035201	0.011884	36	13	138	12	3	7	PDZ and pleckstrin homology domains 1 [Source:MGI Symbol;Acc:MGI:1916489]
ENSMUSG00000042804	Gpr153	117.1	755.51	-2.69	0.0003538	0.011917	83	90	125	186	2119	648	G protein-coupled receptor 153 [Source:MGI Symbol;Acc:MGI:1916157]
ENSMUSG00000049511	Htr1b	4.36	135.39	-4.9592	0.00035366	0.011917	2	0	9	10	433	96	5-hydroxytryptamine (serotonin) receptor 1B [Source:MGI Symbol;Acc:MGI:96274]
ENSMUSG00000025498	Irf7	25.99	82.33	-1.6665	0.0003552	0.011951	20	17	29	56	145	105	interferon regulatory factor 7 [Source:MGI Symbol;Acc:MGI:1859212]
ENSMUSG00000041954	Tnfrsf18	54.5	125.63	-1.206	0.00035634	0.011972	43	53	43	99	206	159	tumor necrosis factor receptor superfamily, member 18 [Source:MGI Symbol;Acc:MGI:894675]
ENSMUSG00000052160	Pld4	10.18	67.64	-2.7325	0.00035663	0.011972	3	8	15	29	138	88	phospholipase D family, member 4 [Source:MGI Symbol;Acc:MGI:2144765]
ENSMUSG00000010307	Tmem86a	47.8	131.89	-1.4648	0.00035846	0.01202	24	41	57	136	224	128	transmembrane protein 86A [Source:MGI Symbol;Acc:MGI:1915143]
ENSMUSG00000046532	Ar	2.74	32.38	-3.5652	0.00035975	0.01205	2	3	2	8	82	35	androgen receptor [Source:MGI Symbol;Acc:MGI:88064]
ENSMUSG00000007021	Syngr3	19.35	234.18	-3.5983	0.00036277	0.012137	19	11	19	19	708	198	synaptogyrin 3 [Source:MGI Symbol;Acc:MGI:1341881]
ENSMUSG00000054728	Phactr1	81.51	968.9	-3.5716	0.0003643	0.012175	58	23	125	110	2751	934	phosphatase and actin regulator 1 [Source:MGI Symbol;Acc:MGI:2659021]
ENSMUSG00000033208	S100b	16.35	164.89	-3.3371	0.00036523	0.012193	21	1	19	73	378	178	S100 protein, beta polypeptide, neural [Source:MGI Symbol;Acc:MGI:98217]
ENSMUSG00000049556	Lingo1	34.74	337.16	-3.2795	0.00036593	0.012196	37	22	29	43	1022	267	leucine rich repeat and Ig domain containing 1 [Source:MGI Symbol;Acc:MGI:1915522]
ENSMUSG00000110358	A730009L09Rik	0	20.32	-6.5535	0.00036616	0.012196	0	0	0	2	60	18	RIKEN cDNA A730009L09 gene [Source:MGI Symbol;Acc:MGI:3028032]
ENSMUSG00000068614	Actc1	0	11.45	-5.7294	0.00036782	0.012213	0	0	0	5	28	11	actin, alpha, cardiac muscle 1 [Source:MGI Symbol;Acc:MGI:87905]
ENSMUSG00000085139	A730046J19Rik	10.65	369.67	-5.1175	0.0003674	0.012213	2	2	23	5	1041	401	RIKEN cDNA A730046J19 gene [Source:MGI Symbol;Acc:MGI:2442684]
ENSMUSG00000019888	Mgat4c	2.75	118.55	-5.4301	0.0003679	0.012213	0	1	6	3	362	104	MGAT4 family, member C [Source:MGI Symbol;Acc:MGI:1914819]
ENSMUSG00000073489	Ifi204	3.53	34.15	-3.2718	0.00036891	0.01222	1	2	6	15	43	66	interferon activated gene 204 [Source:MGI Symbol;Acc:MGI:96429]
ENSMUSG00000024190	Dusp1	2497.06	597.49	2.0635	0.00036868	0.01222	2875	1302	2133	594	366	1136	dual specificity phosphatase 1 [Source:MGI Symbol;Acc:MGI:105120]
ENSMUSG00000100241	Slc18a3	2.34	60.25	-4.6867	0.00037469	0.012397	1	3	2	3	199	39	solute carrier family 18 (vesicular monoamine), member 3 [Source:MGI Symbol;Acc:MGI:1101061]
ENSMUSG00000048960	Prex2	59.37	578.07	-3.2837	0.00037696	0.012459	13	27	111	167	1356	689	phosphatidylinositol-3,4,5-trisphosphate-dependent Rac exchange factor 2 [Source:MGI Symbol;Acc:MGI:1923385]
ENSMUSG00000001504	Irx2	0.38	32.88	-6.2855	0.00037746	0.012461	0	1	0	2	100	28	Iroquois homeobox 2 [Source:MGI Symbol;Acc:MGI:1197526]
ENSMUSG00000033191	Tie1	2.01	34.49	-4.118	0.00038168	0.012587	4	0	1	64	52	10	tyrosine kinase with immunoglobulin-like and EGF-like domains 1 [Source:MGI Symbol;Acc:MGI:99906]
ENSMUSG00000015484	Fam163a	16.6	244.07	-3.8796	0.00038385	0.012609	13	7	22	14	737	213	family with sequence similarity 163, member A [Source:MGI Symbol;Acc:MGI:3618859]
ENSMUSG00000018263	Tbx5	13.22	100.83	-2.9283	0.00038445	0.012609	1	15	18	161	142	64	T-box 5 [Source:MGI Symbol;Acc:MGI:102541]
ENSMUSG00000062257	Opcml	22.94	283.19	-3.627	0.0003837	0.012609	25	12	21	24	898	204	opioid binding protein/cell adhesion molecule-like [Source:MGI Symbol;Acc:MGI:97397]
ENSMUSG00000038352	Arl5c	11.77	71.96	-2.6146	0.00038414	0.012609	6	9	15	40	191	48	ADP-ribosylation factor-like 5C [Source:MGI Symbol;Acc:MGI:3028577]
ENSMUSG00000055805	Fmnl1	19.34	140.88	-2.867	0.00038356	0.012609	21	13	15	32	380	136	formin-like 1 [Source:MGI Symbol;Acc:MGI:1888994]
ENSMUSG00000104443	4932442E05Rik	60.33	26.16	1.2131	0.00038713	0.012683	44	60	50	30	29	35	RIKEN cDNA 4932442E05 gene [Source:MGI Symbol;Acc:MGI:1921665]
ENSMUSG00000030787	Lyve1	9.79	145.96	-3.8981	0.00039116	0.012801	2	7	16	15	416	141	lymphatic vessel endothelial hyaluronan receptor 1 [Source:MGI Symbol;Acc:MGI:2136348]
ENSMUSG00000041565	L3mbtl4	3.5	43.71	-3.6401	0.00039185	0.012809	0	4	5	15	107	46	L3MBTL4 histone methyl-lysine binding protein [Source:MGI Symbol;Acc:MGI:2444889]
ENSMUSG00000017969	Ptgis	5.18	54.16	-3.3949	0.00039243	0.012814	9	2	2	17	137	55	prostaglandin I2 (prostacyclin) synthase [Source:MGI Symbol;Acc:MGI:1097156]
ENSMUSG00000097730	Gm26588	0	11	-5.6706	0.00039526	0.012879	0	0	0	11	26	5	predicted gene, 26588 [Source:MGI Symbol;Acc:MGI:5477082]
ENSMUSG00000063234	Gpr84	0.4	25.04	-5.893	0.00039492	0.012879	0	0	1	3	65	29	G protein-coupled receptor 84 [Source:MGI Symbol;Acc:MGI:1934129]
ENSMUSG00000085830	Grin1os	4.76	78.25	-4.044	0.00039617	0.01288	6	2	4	6	236	67	glutamate receptor, ionotropic, NMDA1 (zeta 1), opposite strand [Source:MGI Symbol;Acc:MGI:2443867]
ENSMUSG00000023439	Gnb3	147.51	1882.56	-3.6739	0.00039595	0.01288	61	50	263	217	5539	1652	guanine nucleotide binding protein (G protein), beta 3 [Source:MGI Symbol;Acc:MGI:95785]
ENSMUSG00000085886	D030047H15Rik	15.69	144.31	-3.2019	0.00039766	0.012912	11	14	15	17	352	186	RIKEN cDNA D030047H15 gene [Source:MGI Symbol;Acc:MGI:3698136]
ENSMUSG00000021708	Rasgrf2	54.62	798.76	-3.8708	0.00039831	0.012912	36	13	89	63	2386	701	RAS protein-specific guanine nucleotide-releasing factor 2 [Source:MGI Symbol;Acc:MGI:109137]
ENSMUSG00000024737	Slc15a3	3.16	18.81	-2.5855	0.00039843	0.012912	3	2	3	16	34	20	solute carrier family 15, member 3 [Source:MGI Symbol;Acc:MGI:1929691]
ENSMUSG00000006362	Cbfa2t3	45.96	187.93	-2.0331	0.00039964	0.012937	41	41	35	86	443	190	CBFA2/RUNX1 translocation partner 3 [Source:MGI Symbol;Acc:MGI:1338013]
ENSMUSG00000010505	Myt1	40.18	493.26	-3.6183	0.0004003	0.012944	16	17	69	52	1338	531	myelin transcription factor 1 [Source:MGI Symbol;Acc:MGI:1100535]
ENSMUSG00000054871	Tmem158	13.77	50.2	-1.8719	0.00040075	0.012945	12	11	12	33	102	54	transmembrane protein 158 [Source:MGI Symbol;Acc:MGI:1919559]
ENSMUSG00000103375	Gm37181	2.76	46.44	-4.0772	0.00040281	0.012956	3	2	2	5	138	40	predicted gene, 37181 [Source:MGI Symbol;Acc:MGI:5610409]
ENSMUSG00000046593	Tmem215	19.29	458.83	-4.5726	0.00040208	0.012956	2	6	41	27	1373	410	transmembrane protein 215 [Source:MGI Symbol;Acc:MGI:2444167]
ENSMUSG00000030259	Rassf8	317.33	762.3	-1.2649	0.00040204	0.012956	228	230	349	643	1420	782	Ras association (RalGDS/AF-6) domain family (N-terminal) member 8 [Source:MGI Symbol;Acc:MGI:1918573]
ENSMUSG00000033278	Ptprm	86.62	339.34	-1.9708	0.00040282	0.012956	59	53	108	194	768	330	protein tyrosine phosphatase, receptor type, M [Source:MGI Symbol;Acc:MGI:102694]
ENSMUSG00000028613	Lrp8	164.51	1414.8	-3.1045	0.00040531	0.013022	99	98	221	210	3979	1345	low density lipoprotein receptor-related protein 8, apolipoprotein e receptor [Source:MGI Symbol;Acc:MGI:1340044]
ENSMUSG00000027797	Dclk1	230.94	1849.26	-3.0014	0.00040808	0.013097	108	126	353	394	5012	1792	doublecortin-like kinase 1 [Source:MGI Symbol;Acc:MGI:1330861]
ENSMUSG00000029055	Plch2	100.08	1570.66	-3.9724	0.00040964	0.013119	58	23	172	95	4424	1628	phospholipase C, eta 2 [Source:MGI Symbol;Acc:MGI:2443078]
ENSMUSG00000032035	Ets1	27.98	63.19	-1.1771	0.0004096	0.013119	26	19	26	77	87	66	E26 avian leukemia oncogene 1, 5' domain [Source:MGI Symbol;Acc:MGI:95455]
ENSMUSG00000063142	Kcnma1	330.23	2644.05	-3.0013	0.00041065	0.013137	235	271	335	348	7307	2665	potassium large conductance calcium-activated channel, subfamily M, alpha member 1 [Source:MGI Symbol;Acc:MGI:99923]
ENSMUSG00000028033	Kcnq5	16.39	79.53	-2.2769	0.00041426	0.01321	12	21	9	137	116	37	potassium voltage-gated channel, subfamily Q, member 5 [Source:MGI Symbol;Acc:MGI:1924937]
ENSMUSG00000031824	6430548M08Rik	501.66	4008.54	-2.9983	0.00041388	0.01321	368	374	534	591	11705	3460	RIKEN cDNA 6430548M08 gene [Source:MGI Symbol;Acc:MGI:2443793]
ENSMUSG00000031586	Rbpms	46.28	444.38	-3.2634	0.00041397	0.01321	9	28	81	160	1257	321	RNA binding protein gene with multiple splicing [Source:MGI Symbol;Acc:MGI:1334446]
ENSMUSG00000019647	Sema6a	56.24	422.1	-2.9084	0.00041475	0.013211	24	31	88	116	1107	413	sema domain, transmembrane domain (TM), and cytoplasmic domain, (semaphorin) 6A [Source:MGI Symbol;Acc:MGI:1203727]
ENSMUSG00000029054	Gabrd	8.34	190.78	-4.5182	0.00041554	0.013222	9	2	10	5	629	129	gamma-aminobutyric acid (GABA) A receptor, subunit delta [Source:MGI Symbol;Acc:MGI:95622]
ENSMUSG00000022456	Septin3	203.9	1606.97	-2.9785	0.00041673	0.013246	170	146	202	228	4526	1533	septin 3 [Source:MGI Symbol;Acc:MGI:1345148]
ENSMUSG00000047747	Rnf150	74.1	706.4	-3.2531	0.00041718	0.013247	23	24	141	219	1799	710	ring finger protein 150 [Source:MGI Symbol;Acc:MGI:2443860]
ENSMUSG00000043301	Kcnj6	1.2	60.66	-5.6709	0.00041823	0.013266	2	0	1	1	174	63	potassium inwardly-rectifying channel, subfamily J, member 6 [Source:MGI Symbol;Acc:MGI:104781]
ENSMUSG00000026814	Eng	12.66	53.93	-2.0946	0.00041977	0.013273	10	4	18	68	84	46	endoglin [Source:MGI Symbol;Acc:MGI:95392]
ENSMUSG00000117286	Gm1043	1.16	60.78	-5.6998	0.00041973	0.013273	1	2	0	1	183	56	predicted gene 1043 [Source:MGI Symbol;Acc:MGI:2685889]
ENSMUSG00000032128	Robo3	4.8	86.41	-4.1775	0.00041978	0.013273	9	1	2	13	277	54	roundabout guidance receptor 3 [Source:MGI Symbol;Acc:MGI:1343102]
ENSMUSG00000108207	1810059H22Rik	26.34	60.4	-1.1992	0.00042034	0.013276	22	21	24	56	88	77	RIKEN cDNA 1810059H22 gene [Source:MGI Symbol;Acc:MGI:1917070]
ENSMUSG00000025020	Slit1	13.02	211.38	-4.0225	0.00042099	0.013283	10	7	16	7	599	222	slit guidance ligand 1 [Source:MGI Symbol;Acc:MGI:1315203]
ENSMUSG00000032735	Ablim3	9.57	206.92	-4.4372	0.00042593	0.013425	11	0	13	27	619	170	actin binding LIM protein family, member 3 [Source:MGI Symbol;Acc:MGI:2442582]
ENSMUSG00000046613	Vwa5b2	12.28	206.09	-4.0711	0.00042683	0.013425	18	8	5	11	673	139	von Willebrand factor A domain containing 5B2 [Source:MGI Symbol;Acc:MGI:2681859]
ENSMUSG00000037610	Kcnmb2	2.34	25.86	-3.467	0.00042741	0.013429	1	3	2	9	61	29	potassium large conductance calcium-activated channel, subfamily M, beta member 2 [Source:MGI Symbol;Acc:MGI:1919663]
ENSMUSG00000000682	Cd52	1.99	18.33	-3.217	0.00042853	0.013436	2	0	3	14	26	27	CD52 antigen [Source:MGI Symbol;Acc:MGI:1346088]
ENSMUSG00000030921	Trim30a	41.58	188.31	-2.1795	0.00042812	0.013436	13	28	65	147	317	233	tripartite motif-containing 30A [Source:MGI Symbol;Acc:MGI:98178]
ENSMUSG00000021313	Ryr2	237.18	1748.9	-2.8824	0.00042932	0.013447	186	231	188	272	4870	1690	ryanodine receptor 2, cardiac [Source:MGI Symbol;Acc:MGI:99685]
ENSMUSG00000056938	Acbd4	130	274.13	-1.0773	0.00043272	0.013525	90	103	138	250	461	303	acyl-Coenzyme A binding domain containing 4 [Source:MGI Symbol;Acc:MGI:1914381]
ENSMUSG00000033355	Rtp4	9.47	57.87	-2.614	0.00043263	0.013525	4	3	17	41	96	77	receptor transporter protein 4 [Source:MGI Symbol;Acc:MGI:1915025]
ENSMUSG00000003863	Ppfia3	27	445.86	-4.0465	0.00043529	0.013591	28	6	34	21	1329	408	protein tyrosine phosphatase, receptor type, f polypeptide (PTPRF), interacting protein (liprin), alpha 3 [Source:MGI Symbol;Acc:MGI:1924037]
ENSMUSG00000023064	Sncg	45.61	662.08	-3.8599	0.00043685	0.013625	14	23	79	59	2125	453	synuclein, gamma [Source:MGI Symbol;Acc:MGI:1298397]
ENSMUSG00000046793	Gpr61	3.59	104.65	-4.8717	0.00043776	0.013639	4	0	5	4	297	109	G protein-coupled receptor 61 [Source:MGI Symbol;Acc:MGI:2441719]
ENSMUSG00000037259	Dzank1	346.03	2266.41	-2.7116	0.00044037	0.013706	280	269	331	480	6471	1929	double zinc ribbon and ankyrin repeat domains 1 [Source:MGI Symbol;Acc:MGI:2139080]
ENSMUSG00000002190	Clgn	19.33	152.14	-2.9782	0.00044279	0.013767	20	13	16	29	428	138	calmegin [Source:MGI Symbol;Acc:MGI:107472]
ENSMUSG00000036782	Klhl13	79.94	344.23	-2.1073	0.00044387	0.013779	67	55	81	166	880	283	kelch-like 13 [Source:MGI Symbol;Acc:MGI:1914705]
ENSMUSG00000054640	Slc8a1	242.91	1561.05	-2.6841	0.00044409	0.013779	154	227	239	329	4252	1499	solute carrier family 8 (sodium/calcium exchanger), member 1 [Source:MGI Symbol;Acc:MGI:107956]
ENSMUSG00000087211	Lhx1os	0	18.82	-6.4433	0.00044456	0.01378	0	0	0	2	55	17	LIM homeobox 1, opposite strand [Source:MGI Symbol;Acc:MGI:1925615]
ENSMUSG00000038375	Trp53inp2	424.42	978.91	-1.206	0.00044577	0.013789	305	326	449	789	1801	1060	transformation related protein 53 inducible nuclear protein 2 [Source:MGI Symbol;Acc:MGI:1915978]
ENSMUSG00000074657	Kif5a	324.35	3333.32	-3.3614	0.00044549	0.013789	359	199	263	303	10275	2623	kinesin family member 5A [Source:MGI Symbol;Acc:MGI:109564]
ENSMUSG00000111758	Gm30373	0	23.43	-6.758	0.00044869	0.013865	0	0	0	1	62	28	predicted gene, 30373 [Source:MGI Symbol;Acc:MGI:5589532]
ENSMUSG00000023886	Smoc2	2.77	33.9	-3.622	0.00045164	0.013941	2	1	4	8	81	41	SPARC related modular calcium binding 2 [Source:MGI Symbol;Acc:MGI:1929881]
ENSMUSG00000022623	Shank3	23.39	236.61	-3.3402	0.0004526	0.013948	28	10	21	28	662	235	SH3 and multiple ankyrin repeat domains 3 [Source:MGI Symbol;Acc:MGI:1930016]
ENSMUSG00000020121	Srgap1	64.3	451.6	-2.8126	0.00045329	0.013949	48	61	55	102	1361	319	SLIT-ROBO Rho GTPase activating protein 1 [Source:MGI Symbol;Acc:MGI:2152936]
ENSMUSG00000032202	Rab27a	55.32	305.16	-2.4639	0.00045438	0.013968	31	16	93	511	304	273	RAB27A, member RAS oncogene family [Source:MGI Symbol;Acc:MGI:1861441]
ENSMUSG00000034584	Exph5	2.34	19.16	-3.0295	0.00045714	0.014039	0	2	4	17	33	21	exophilin 5 [Source:MGI Symbol;Acc:MGI:2443248]
ENSMUSG00000020021	Fgd6	92.86	461.28	-2.3128	0.0004581	0.014054	58	86	93	144	1105	520	FYVE, RhoGEF and PH domain containing 6 [Source:MGI Symbol;Acc:MGI:1261419]
ENSMUSG00000029605	Oas1b	21.98	67.87	-1.6278	0.00045881	0.014061	14	18	24	47	107	96	2'-5' oligoadenylate synthetase 1B [Source:MGI Symbol;Acc:MGI:97430]
ENSMUSG00000046101	Mcmdc2	1.95	21.79	-3.4818	0.00046025	0.014076	1	2	2	11	55	18	minichromosome maintenance domain containing 2 [Source:MGI Symbol;Acc:MGI:3045334]
ENSMUSG00000063919	Srrm4	155.13	1085.7	-2.8072	0.00046536	0.014218	108	124	163	176	2797	1228	serine/arginine repetitive matrix 4 [Source:MGI Symbol;Acc:MGI:1916205]
ENSMUSG00000044345	Marveld1	68.46	147.41	-1.109	0.00046614	0.014227	55	50	69	133	252	161	MARVEL (membrane-associating) domain containing 1 [Source:MGI Symbol;Acc:MGI:2147570]
ENSMUSG00000041380	Htr2c	5.51	93.8	-4.0906	0.00046727	0.014233	5	4	5	4	286	81	5-hydroxytryptamine (serotonin) receptor 2C [Source:MGI Symbol;Acc:MGI:96281]
ENSMUSG00000096606	Tpbgl	8.26	95	-3.5251	0.00046719	0.014233	3	4	14	17	264	90	trophoblast glycoprotein-like [Source:MGI Symbol;Acc:MGI:3646425]
ENSMUSG00000075316	Scn9a	2.36	89.66	-5.2509	0.00047028	0.01425	0	1	5	3	281	72	sodium channel, voltage-gated, type IX, alpha [Source:MGI Symbol;Acc:MGI:107636]
ENSMUSG00000028051	Hcn3	37.56	345.23	-3.2004	0.00047069	0.01425	24	39	33	35	928	380	hyperpolarization-activated, cyclic nucleotide-gated K+ 3 [Source:MGI Symbol;Acc:MGI:1298211]
ENSMUSG00000030208	Emp1	22.67	405.24	-4.1609	0.00047038	0.01425	24	3	30	140	58	1194	epithelial membrane protein 1 [Source:MGI Symbol;Acc:MGI:107941]
ENSMUSG00000066197	Gpr139	0.79	72.2	-6.5185	0.00047048	0.01425	0	0	2	1	245	44	G protein-coupled receptor 139 [Source:MGI Symbol;Acc:MGI:2685341]
ENSMUSG00000031750	Il34	21.17	102.82	-2.2814	0.00046916	0.01425	10	17	27	48	229	114	interleukin 34 [Source:MGI Symbol;Acc:MGI:1923777]
ENSMUSG00000026347	Tmem163	16.91	158.91	-3.2337	0.00047622	0.014403	17	15	11	23	483	122	transmembrane protein 163 [Source:MGI Symbol;Acc:MGI:1919410]
ENSMUSG00000032878	Ccdc85a	45.3	328.93	-2.8609	0.00047718	0.014417	36	29	50	59	883	337	coiled-coil domain containing 85A [Source:MGI Symbol;Acc:MGI:2445069]
ENSMUSG00000109112	Gm44544	0	16.81	-6.28	0.00047899	0.01445	0	0	0	2	43	20	predicted gene 44544 [Source:MGI Symbol;Acc:MGI:5753120]
ENSMUSG00000001240	Ramp2	5.55	35.32	-2.6768	0.00047925	0.01445	4	1	9	24	55	51	receptor (calcitonin) activity modifying protein 2 [Source:MGI Symbol;Acc:MGI:1859650]
ENSMUSG00000049265	Kcnk3	21.33	166.55	-2.9664	0.00048569	0.01463	20	11	23	29	421	193	potassium channel, subfamily K, member 3 [Source:MGI Symbol;Acc:MGI:1100509]
ENSMUSG00000029659	Medag	44.89	152.76	-1.7692	0.00048637	0.014636	37	31	46	93	337	150	mesenteric estrogen dependent adipogenesis [Source:MGI Symbol;Acc:MGI:1917967]
ENSMUSG00000038264	Sema7a	31.96	282.39	-3.1444	0.00049126	0.014753	22	15	44	48	814	246	sema domain, immunoglobulin domain (Ig), and GPI membrane anchor, (semaphorin) 7A [Source:MGI Symbol;Acc:MGI:1306826]
ENSMUSG00000063260	Syt10	0.38	36.13	-6.4208	0.00049214	0.014765	0	1	0	1	105	36	synaptotagmin X [Source:MGI Symbol;Acc:MGI:1859546]
ENSMUSG00000039716	Dock3	134.15	1018.92	-2.9253	0.00049416	0.014786	104	97	140	150	2840	991	dedicator of cyto-kinesis 3 [Source:MGI Symbol;Acc:MGI:2429763]
ENSMUSG00000032091	Tmprss4	0	13.03	-5.9105	0.00049373	0.014786	0	0	0	3	20	25	transmembrane protease, serine 4 [Source:MGI Symbol;Acc:MGI:2384877]
ENSMUSG00000061451	Tmem151a	14.28	151.14	-3.4065	0.00049434	0.014786	18	6	12	24	475	101	transmembrane protein 151A [Source:MGI Symbol;Acc:MGI:2147713]
ENSMUSG00000030206	Gsg1	7.52	272.32	-5.1794	0.00049878	0.014873	2	0	17	13	830	234	germ cell associated 1 [Source:MGI Symbol;Acc:MGI:1194499]
ENSMUSG00000032327	Stra6	55.81	188.41	-1.756	0.00049922	0.014873	58	25	58	310	200	164	stimulated by retinoic acid gene 6 [Source:MGI Symbol;Acc:MGI:107742]
ENSMUSG00000022610	Mapk12	33.07	191.96	-2.5383	0.00050051	0.014896	22	20	42	58	470	210	mitogen-activated protein kinase 12 [Source:MGI Symbol;Acc:MGI:1353438]
ENSMUSG00000028707	Dmbx1	0	16.76	-6.2757	0.00050136	0.014907	0	0	0	2	44	19	diencephalon/mesencephalon homeobox 1 [Source:MGI Symbol;Acc:MGI:2153518]
ENSMUSG00000051527	Usp29	23.26	260.28	-3.4851	0.000503	0.014941	19	14	26	19	741	260	ubiquitin specific peptidase 29 [Source:MGI Symbol;Acc:MGI:1888998]
ENSMUSG00000021340	Gpld1	45.4	441.55	-3.2825	0.00050553	0.015001	30	19	66	57	1229	439	glycosylphosphatidylinositol specific phospholipase D1 [Source:MGI Symbol;Acc:MGI:106604]
ENSMUSG00000049583	Grm5	22.68	370.82	-4.0323	0.00050819	0.015042	26	3	28	24	1077	356	glutamate receptor, metabotropic 5 [Source:MGI Symbol;Acc:MGI:1351342]
ENSMUSG00000020811	Wscd1	105.01	396.69	-1.9183	0.00050843	0.015042	85	80	102	217	985	324	WSC domain containing 1 [Source:MGI Symbol;Acc:MGI:2448493]
ENSMUSG00000038112	AW551984	1.2	22.84	-4.2723	0.00050981	0.015053	2	0	1	11	63	15	expressed sequence AW551984 [Source:MGI Symbol;Acc:MGI:2143322]
ENSMUSG00000018865	Sult4a1	42.54	861.96	-4.3411	0.00050933	0.015053	47	7	53	24	2750	657	sulfotransferase family 4A, member 1 [Source:MGI Symbol;Acc:MGI:1888971]
ENSMUSG00000025931	Paqr8	23.01	198.85	-3.1132	0.00051165	0.015092	27	8	23	45	590	148	progestin and adipoQ receptor family member VIII [Source:MGI Symbol;Acc:MGI:1921479]
ENSMUSG00000044033	Ccdc141	73.54	545.27	-2.8906	0.00051213	0.015092	14	31	142	410	1107	535	coiled-coil domain containing 141 [Source:MGI Symbol;Acc:MGI:1919735]
ENSMUSG00000048895	Cdk5r1	68.09	616.43	-3.1789	0.00051387	0.015122	72	30	70	77	1737	598	cyclin-dependent kinase 5, regulatory subunit 1 (p35) [Source:MGI Symbol;Acc:MGI:101764]
ENSMUSG00000025189	Cnnm1	86.5	614.75	-2.8294	0.00051417	0.015122	64	92	65	100	1653	638	cyclin M1 [Source:MGI Symbol;Acc:MGI:1891366]
ENSMUSG00000028270	Gbp2	30.06	191.71	-2.6724	0.00051737	0.015201	4	27	46	135	352	228	guanylate binding protein 2 [Source:MGI Symbol;Acc:MGI:102772]
ENSMUSG00000082229	Nap1l2	73.37	586.1	-2.9984	0.00051989	0.015234	65	44	77	93	1736	479	nucleosome assembly protein 1-like 2 [Source:MGI Symbol;Acc:MGI:106654]
ENSMUSG00000053175	Bcl3	0.78	17.72	-4.507	0.00052124	0.015234	0	1	1	10	43	15	B cell leukemia/lymphoma 3 [Source:MGI Symbol;Acc:MGI:88140]
ENSMUSG00000050357	Carmil2	8.58	77.88	-3.1818	0.00052152	0.015234	6	11	5	14	210	79	capping protein regulator and myosin 1 linker 2 [Source:MGI Symbol;Acc:MGI:2685431]
ENSMUSG00000034799	Unc13a	118.15	1302.69	-3.463	0.00052068	0.015234	94	50	155	105	3794	1221	unc-13 homolog A [Source:MGI Symbol;Acc:MGI:3051532]
ENSMUSG00000020395	Itk	0.78	21.15	-4.7563	0.00052039	0.015234	1	1	0	6	50	25	IL2 inducible T cell kinase [Source:MGI Symbol;Acc:MGI:96621]
ENSMUSG00000024087	Cyp1b1	61.27	468.77	-2.9353	0.00052018	0.015234	7	56	94	650	848	243	cytochrome P450, family 1, subfamily b, polypeptide 1 [Source:MGI Symbol;Acc:MGI:88590]
ENSMUSG00000041020	Map7d2	65.62	596.63	-3.1848	0.00052222	0.015239	46	50	71	65	1762	522	MAP7 domain containing 2 [Source:MGI Symbol;Acc:MGI:1917474]
ENSMUSG00000029552	Tes	22.92	142.68	-2.6403	0.00052452	0.015291	13	7	38	72	315	155	testin LIM domain protein [Source:MGI Symbol;Acc:MGI:105081]
ENSMUSG00000028041	Adam15	64.49	313.53	-2.2828	0.00052622	0.015322	69	32	62	121	751	330	a disintegrin and metallopeptidase domain 15 (metargidin) [Source:MGI Symbol;Acc:MGI:1333882]
ENSMUSG00000020173	Cobl	212.89	657.49	-1.6271	0.00052659	0.015322	130	213	201	444	1464	590	cordon-bleu WH2 repeat [Source:MGI Symbol;Acc:MGI:105056]
ENSMUSG00000012519	Mlkl	0	8.76	-5.3419	0.00052779	0.015342	0	0	0	6	18	9	mixed lineage kinase domain-like [Source:MGI Symbol;Acc:MGI:1921818]
ENSMUSG00000034739	Mfrp	155.28	914.87	-2.5586	0.00053221	0.015455	45	78	272	1574	719	934	membrane frizzled-related protein [Source:MGI Symbol;Acc:MGI:2385957]
ENSMUSG00000038173	Enpp6	1.59	32.39	-4.3616	0.00053364	0.015482	1	0	3	11	99	18	ectonucleotide pyrophosphatase/phosphodiesterase 6 [Source:MGI Symbol;Acc:MGI:2445171]
ENSMUSG00000031144	Syp	189.44	2801.07	-3.8863	0.00053516	0.015497	119	51	309	162	8648	2287	synaptophysin [Source:MGI Symbol;Acc:MGI:98467]
ENSMUSG00000034758	Tle6	31.13	191.8	-2.6248	0.00053572	0.015497	22	18	39	55	501	187	transducin-like enhancer of split 6 [Source:MGI Symbol;Acc:MGI:2149593]
ENSMUSG00000038255	Neurod2	4.77	119.05	-4.646	0.00053536	0.015497	5	1	6	2	341	124	neurogenic differentiation 2 [Source:MGI Symbol;Acc:MGI:107755]
ENSMUSG00000089809	Rasgef1b	76.18	558.64	-2.8748	0.00053816	0.015553	66	69	59	93	1622	479	RasGEF domain family, member 1B [Source:MGI Symbol;Acc:MGI:2443755]
ENSMUSG00000072437	Nanos1	9.9	106.26	-3.4272	0.00053949	0.015576	10	4	11	13	295	107	nanos C2HC-type zinc finger 1 [Source:MGI Symbol;Acc:MGI:2669254]
ENSMUSG00000027985	Lef1	2.37	15.99	-2.7586	0.00054258	0.015605	2	1	3	21	21	16	lymphoid enhancer binding factor 1 [Source:MGI Symbol;Acc:MGI:96770]
ENSMUSG00000042129	Rassf4	64.57	368.63	-2.5134	0.00054123	0.015605	40	65	60	89	905	424	Ras association (RalGDS/AF-6) domain family member 4 [Source:MGI Symbol;Acc:MGI:2386853]
ENSMUSG00000107068	Gm42742	0.4	19.44	-5.5285	0.00054215	0.015605	0	0	1	4	49	22	predicted gene 42742 [Source:MGI Symbol;Acc:MGI:5662879]
ENSMUSG00000018819	Lsp1	13.49	72.84	-2.4377	0.00054157	0.015605	15	4	15	38	157	81	lymphocyte specific 1 [Source:MGI Symbol;Acc:MGI:96832]
ENSMUSG00000043629	1700019D03Rik	29.09	126.61	-2.1237	0.00054608	0.01569	20	21	33	60	302	123	RIKEN cDNA 1700019D03 gene [Source:MGI Symbol;Acc:MGI:1914330]
ENSMUSG00000036523	Greb1	46.19	411.7	-3.1559	0.00054881	0.015752	8	34	76	109	957	508	gene regulated by estrogen in breast cancer protein [Source:MGI Symbol;Acc:MGI:2149712]
ENSMUSG00000022510	Trp63	1.98	18.4	-3.2205	0.00054926	0.015752	3	1	1	14	19	33	transformation related protein 63 [Source:MGI Symbol;Acc:MGI:1330810]
ENSMUSG00000022842	Ece2	11.24	127.86	-3.5065	0.0005499	0.015755	5	18	6	18	387	100	endothelin converting enzyme 2 [Source:MGI Symbol;Acc:MGI:1101356]
ENSMUSG00000037709	Fam13a	107.35	559.2	-2.3812	0.00055079	0.015756	31	52	190	590	945	533	family with sequence similarity 13, member A [Source:MGI Symbol;Acc:MGI:1889842]
ENSMUSG00000030683	Sez6l2	63.61	716	-3.4931	0.00055139	0.015756	58	32	71	52	2197	585	seizure related 6 homolog like 2 [Source:MGI Symbol;Acc:MGI:2385295]
ENSMUSG00000022906	Parp9	103.87	218.43	-1.0736	0.00055151	0.015756	79	101	85	191	395	227	poly (ADP-ribose) polymerase family, member 9 [Source:MGI Symbol;Acc:MGI:1933117]
ENSMUSG00000029862	Clcn1	16.11	116.58	-2.8567	0.0005548	0.015834	13	13	15	28	340	90	chloride channel, voltage-sensitive 1 [Source:MGI Symbol;Acc:MGI:88417]
ENSMUSG00000078490	Cfap74	38.1	170.96	-2.1671	0.00055724	0.015844	34	34	29	73	436	151	cilia and flagella associated protein 74 [Source:MGI Symbol;Acc:MGI:1917130]
ENSMUSG00000003476	Crhr2	0.8	34.61	-5.4547	0.00055647	0.015844	1	0	1	3	112	23	corticotropin releasing hormone receptor 2 [Source:MGI Symbol;Acc:MGI:894312]
ENSMUSG00000030774	Pak1	36.62	515.04	-3.8149	0.00055683	0.015844	49	8	35	36	1560	439	p21 (RAC1) activated kinase 1 [Source:MGI Symbol;Acc:MGI:1339975]
ENSMUSG00000036760	Kcnk9	29.42	641.83	-4.448	0.00055716	0.015844	29	3	42	17	1891	619	potassium channel, subfamily K, member 9 [Source:MGI Symbol;Acc:MGI:3521816]
ENSMUSG00000047155	Cyp4x1	2.8	62.54	-4.4915	0.00055809	0.015853	4	0	3	6	189	52	cytochrome P450, family 4, subfamily x, polypeptide 1 [Source:MGI Symbol;Acc:MGI:1932403]
ENSMUSG00000044628	Rnf208	15.48	160.23	-3.3744	0.00055919	0.015869	14	3	22	33	453	141	ring finger protein 208 [Source:MGI Symbol;Acc:MGI:1916096]
ENSMUSG00000001943	Vsig2	1.98	46.95	-4.5724	0.00055998	0.015876	1	0	4	6	134	44	V-set and immunoglobulin domain containing 2 [Source:MGI Symbol;Acc:MGI:1928009]
ENSMUSG00000043259	Fam13c	130.83	299.4	-1.1956	0.00056095	0.015883	118	116	99	232	565	322	family with sequence similarity 13, member C [Source:MGI Symbol;Acc:MGI:1918971]
ENSMUSG00000020261	Slc36a1	82.88	226.71	-1.4532	0.00056162	0.015883	68	71	72	156	475	225	solute carrier family 36 (proton/amino acid symporter), member 1 [Source:MGI Symbol;Acc:MGI:2445299]
ENSMUSG00000073600	Prob1	49.77	112.6	-1.1797	0.0005618	0.015883	39	50	38	94	197	127	proline rich basic protein 1 [Source:MGI Symbol;Acc:MGI:2686460]
ENSMUSG00000024524	Gnal	41.78	316.6	-2.9226	0.00056543	0.01597	42	30	34	53	917	273	guanine nucleotide binding protein, alpha stimulating, olfactory type [Source:MGI Symbol;Acc:MGI:95774]
ENSMUSG00000021604	Irx4	0.78	51.46	-6.0441	0.00056638	0.015982	0	1	1	1	182	25	Iroquois homeobox 4 [Source:MGI Symbol;Acc:MGI:1355275]
ENSMUSG00000044788	Fads6	75.24	360.27	-2.26	0.00056887	0.016037	55	73	64	132	957	309	fatty acid desaturase domain family, member 6 [Source:MGI Symbol;Acc:MGI:3039592]
ENSMUSG00000090698	Apold1	8.24	41.24	-2.3283	0.00057297	0.016127	7	8	6	24	99	35	apolipoprotein L domain containing 1 [Source:MGI Symbol;Acc:MGI:2685921]
ENSMUSG00000021219	Rgs6	194.15	846.22	-2.1241	0.00057312	0.016127	94	122	278	477	1932	816	regulator of G-protein signaling 6 [Source:MGI Symbol;Acc:MGI:1354730]
ENSMUSG00000059974	Ntm	61.34	742.16	-3.5971	0.00057422	0.016142	36	12	107	113	2223	591	neurotrimin [Source:MGI Symbol;Acc:MGI:2446259]
ENSMUSG00000053214	Gm9899	5.5	89.12	-4.0188	0.00057744	0.016218	2	3	9	7	275	71	predicted gene 9899 [Source:MGI Symbol;Acc:MGI:3708711]
ENSMUSG00000015396	Cd83	10.66	124.94	-3.5534	0.00058449	0.0164	6	4	17	19	387	89	CD83 antigen [Source:MGI Symbol;Acc:MGI:1328316]
ENSMUSG00000031654	Cbln1	10.97	118.13	-3.4289	0.00058648	0.016441	7	10	11	12	354	100	cerebellin 1 precursor protein [Source:MGI Symbol;Acc:MGI:88281]
ENSMUSG00000027016	Zfp385b	41.24	458.04	-3.4742	0.00058704	0.016441	32	7	65	87	1354	362	zinc finger protein 385B [Source:MGI Symbol;Acc:MGI:2444734]
ENSMUSG00000098051	Gm27032	2.74	69.01	-4.6527	0.00059115	0.016525	1	2	4	2	222	51	predicted gene, 27032 [Source:MGI Symbol;Acc:MGI:5504147]
ENSMUSG00000100600	A230077H06Rik	10.63	145.29	-3.7744	0.00059102	0.016525	4	5	18	14	440	120	RIKEN cDNA A230077H06 gene [Source:MGI Symbol;Acc:MGI:2443592]
ENSMUSG00000043557	Mdga1	39.28	339.98	-3.1142	0.00059786	0.016697	18	26	56	54	963	314	MAM domain containing glycosylphosphatidylinositol anchor 1 [Source:MGI Symbol;Acc:MGI:1922012]
ENSMUSG00000043441	Gpr149	1.58	60.64	-5.2662	0.00059846	0.016698	0	0	4	5	169	63	G protein-coupled receptor 149 [Source:MGI Symbol;Acc:MGI:2443628]
ENSMUSG00000033685	Ucp2	122.18	904.09	-2.8874	0.00060033	0.016735	32	37	241	1557	801	847	uncoupling protein 2 (mitochondrial, proton carrier) [Source:MGI Symbol;Acc:MGI:109354]
ENSMUSG00000025978	Rftn2	7.5	51.3	-2.7789	0.00060209	0.016768	7	4	8	19	136	44	raftlin family member 2 [Source:MGI Symbol;Acc:MGI:1921263]
ENSMUSG00000027834	Serpini1	114.89	985.31	-3.1005	0.0006096	0.016962	91	83	118	121	3028	751	serine (or cysteine) peptidase inhibitor, clade I, member 1 [Source:MGI Symbol;Acc:MGI:1194506]
ENSMUSG00000060314	Zfp941	33.41	282.01	-3.0781	0.00061186	0.016993	20	23	42	44	838	229	zinc finger protein 941 [Source:MGI Symbol;Acc:MGI:3039601]
ENSMUSG00000034595	Ppp1r18	23.16	100.33	-2.1168	0.0006118	0.016993	12	17	30	53	221	107	protein phosphatase 1, regulatory subunit 18 [Source:MGI Symbol;Acc:MGI:1923698]
ENSMUSG00000045934	Mtmr11	44.05	162.56	-1.8855	0.00061342	0.01702	35	33	44	83	373	164	myotubularin related protein 11 [Source:MGI Symbol;Acc:MGI:2652817]
ENSMUSG00000078920	Ifi47	4.64	25.49	-2.4479	0.00061769	0.017091	2	8	2	21	41	32	interferon gamma inducible protein 47 [Source:MGI Symbol;Acc:MGI:99448]
ENSMUSG00000033854	Kcnk10	0.38	42.8	-6.6653	0.00061708	0.017091	0	1	0	1	157	16	potassium channel, subfamily K, member 10 [Source:MGI Symbol;Acc:MGI:1919508]
ENSMUSG00000100967	Gm29666	36.06	74.51	-1.0484	0.00061769	0.017091	29	36	27	76	117	81	predicted gene 29666 [Source:MGI Symbol;Acc:MGI:5580372]
ENSMUSG00000029095	Ablim2	36.84	338.91	-3.2026	0.0006206	0.017124	45	18	30	44	1011	281	actin-binding LIM protein 2 [Source:MGI Symbol;Acc:MGI:2385758]
ENSMUSG00000040703	Cyp2s1	2.01	63.97	-5.0057	0.00062016	0.017124	4	0	1	4	212	40	cytochrome P450, family 2, subfamily s, polypeptide 1 [Source:MGI Symbol;Acc:MGI:1921384]
ENSMUSG00000051146	Camk2n2	15.02	163.97	-3.4498	0.00061971	0.017124	16	8	14	15	492	140	calcium/calmodulin-dependent protein kinase II inhibitor 2 [Source:MGI Symbol;Acc:MGI:1920297]
ENSMUSG00000035936	Aldh5a1	152.97	611.22	-1.9988	0.00062151	0.017134	103	134	153	257	1470	617	aldhehyde dehydrogenase family 5, subfamily A1 [Source:MGI Symbol;Acc:MGI:2441982]
ENSMUSG00000021587	Pcsk1	7.17	241.97	-5.0796	0.00062386	0.017183	7	0	11	5	754	201	proprotein convertase subtilisin/kexin type 1 [Source:MGI Symbol;Acc:MGI:97511]
ENSMUSG00000030428	Ttyh1	334.39	2291.8	-2.7769	0.00062483	0.017193	189	258	405	427	6327	2188	tweety family member 1 [Source:MGI Symbol;Acc:MGI:1889007]
ENSMUSG00000025576	Rbfox3	13.54	186.78	-3.7883	0.00062638	0.01722	21	4	9	16	583	142	RNA binding protein, fox-1 homolog (C. elegans) 3 [Source:MGI Symbol;Acc:MGI:106368]
ENSMUSG00000050963	Kcns2	4.76	130.23	-4.7758	0.00062755	0.017237	3	0	9	8	425	87	K+ voltage-gated channel, subfamily S, 2 [Source:MGI Symbol;Acc:MGI:1197011]
ENSMUSG00000032564	Cpne4	7.97	165.54	-4.3788	0.00062825	0.01724	11	1	8	7	540	114	copine IV [Source:MGI Symbol;Acc:MGI:1921270]
ENSMUSG00000022025	Cnmd	19.38	187.77	-3.2776	0.00062923	0.017251	12	5	32	32	413	269	chondromodulin [Source:MGI Symbol;Acc:MGI:1341171]
ENSMUSG00000035692	Isg15	9.4	43.26	-2.2044	0.00063542	0.017389	6	9	9	21	88	54	ISG15 ubiquitin-like modifier [Source:MGI Symbol;Acc:MGI:1855694]
ENSMUSG00000031971	Ccsap	25.26	268.94	-3.4135	0.00063497	0.017389	20	13	31	25	823	216	centriole, cilia and spindle associated protein [Source:MGI Symbol;Acc:MGI:1920670]
ENSMUSG00000014599	Csf1	142.13	305.74	-1.1055	0.00063778	0.017437	93	113	156	265	474	385	colony stimulating factor 1 (macrophage) [Source:MGI Symbol;Acc:MGI:1339753]
ENSMUSG00000034926	Dhcr24	352.73	1147.74	-1.7024	0.00063869	0.017446	248	307	344	645	2659	1077	24-dehydrocholesterol reductase [Source:MGI Symbol;Acc:MGI:1922004]
ENSMUSG00000015476	Prrt1	54.57	330.2	-2.5977	0.0006416	0.01751	27	39	73	91	839	345	proline-rich transmembrane protein 1 [Source:MGI Symbol;Acc:MGI:1932118]
ENSMUSG00000087054	Gm12405	0	15.38	-6.1537	0.00064319	0.017537	0	0	0	3	48	10	predicted gene 12405 [Source:MGI Symbol;Acc:MGI:3649392]
ENSMUSG00000015709	Arnt2	122.29	498.73	-2.0285	0.00064499	0.01757	94	92	125	211	1230	477	aryl hydrocarbon receptor nuclear translocator 2 [Source:MGI Symbol;Acc:MGI:107188]
ENSMUSG00000086363	A330102I10Rik	6.32	51.1	-3.0213	0.00064633	0.017591	7	4	5	15	145	40	RIKEN cDNA A330102I10 gene [Source:MGI Symbol;Acc:MGI:1925170]
ENSMUSG00000068122	Agtr2	1.58	20.79	-3.7245	0.00066059	0.017963	0	0	4	24	36	17	angiotensin II receptor, type 2 [Source:MGI Symbol;Acc:MGI:87966]
ENSMUSG00000068615	Gjd2	31.59	677.18	-4.4222	0.00066537	0.018076	8	5	67	30	2063	585	gap junction protein, delta 2 [Source:MGI Symbol;Acc:MGI:1334209]
ENSMUSG00000115580	Gm41230	15.4	1.18	3.7667	0.00066781	0.01811	20	12	7	1	0	3	predicted gene, 41230 [Source:MGI Symbol;Acc:MGI:5624115]
ENSMUSG00000049303	Syt12	27.99	118.55	-2.0852	0.00066778	0.01811	25	18	28	55	282	117	synaptotagmin XII [Source:MGI Symbol;Acc:MGI:2159601]
ENSMUSG00000032131	Abcg4	45.77	467.61	-3.3534	0.00067454	0.018276	20	15	81	76	1304	447	ATP binding cassette subfamily G member 4 [Source:MGI Symbol;Acc:MGI:1890594]
ENSMUSG00000033707	Lrrc24	5.11	54.07	-3.4062	0.00067579	0.018293	4	4	5	8	155	49	leucine rich repeat containing 24 [Source:MGI Symbol;Acc:MGI:3605040]
ENSMUSG00000000782	Tcf7	20.86	61.32	-1.5603	0.00067726	0.018304	15	14	24	51	115	63	transcription factor 7, T cell specific [Source:MGI Symbol;Acc:MGI:98507]
ENSMUSG00000116766	Gm49702	3.57	18.89	-2.4131	0.00067742	0.018304	4	1	4	18	27	24	predicted gene, 49702 [Source:MGI Symbol;Acc:MGI:6215162]
ENSMUSG00000064368	mt-Nd6	2635.61	5926.41	-1.169	0.00068027	0.018364	1823	3100	1824	4930	10131	6897	mitochondrially encoded NADH dehydrogenase 6 [Source:MGI Symbol;Acc:MGI:102495]
ENSMUSG00000022901	Cd86	1.95	15.84	-3.0152	0.00068173	0.018387	1	2	2	11	23	24	CD86 antigen [Source:MGI Symbol;Acc:MGI:101773]
ENSMUSG00000025400	Tac2	9.46	113.55	-3.5874	0.00068392	0.018413	8	6	10	10	363	79	tachykinin 2 [Source:MGI Symbol;Acc:MGI:98476]
ENSMUSG00000021991	Cacna2d3	34.43	450.4	-3.7102	0.00068387	0.018413	22	8	57	40	1356	382	calcium channel, voltage-dependent, alpha2/delta subunit 3 [Source:MGI Symbol;Acc:MGI:1338890]
ENSMUSG00000030270	Cpne9	14.74	220.5	-3.9055	0.00068617	0.018432	22	4	11	13	689	173	copine family member IX [Source:MGI Symbol;Acc:MGI:2443052]
ENSMUSG00000020734	Grin2c	3.55	50.68	-3.839	0.00068647	0.018432	5	3	1	6	141	51	glutamate receptor, ionotropic, NMDA2C (epsilon 3) [Source:MGI Symbol;Acc:MGI:95822]
ENSMUSG00000022780	Meltf	0	12.22	-5.8229	0.00068567	0.018432	0	0	0	7	36	5	melanotransferrin [Source:MGI Symbol;Acc:MGI:1353421]
ENSMUSG00000103477	5930409G06Rik	1.59	26.18	-4.0554	0.00068902	0.018484	1	0	3	8	66	27	RIKEN cDNA 5930409G06 gene [Source:MGI Symbol;Acc:MGI:1924316]
ENSMUSG00000105922	Gm42769	0.38	15.24	-5.1785	0.0006898	0.018488	0	1	0	5	34	19	predicted gene 42769 [Source:MGI Symbol;Acc:MGI:5662906]
ENSMUSG00000023908	Pkmyt1	19.71	47.86	-1.2853	0.00069399	0.018584	20	14	16	48	75	53	protein kinase, membrane associated tyrosine/threonine 1 [Source:MGI Symbol;Acc:MGI:2137630]
ENSMUSG00000028012	Rrh	60.34	309.46	-2.3593	0.00069929	0.018692	40	29	84	114	699	366	retinal pigment epithelium derived rhodopsin homolog [Source:MGI Symbol;Acc:MGI:1097709]
ENSMUSG00000056494	Cngb3	11.02	122.66	-3.4774	0.00069925	0.018692	8	7	13	10	351	120	cyclic nucleotide gated channel beta 3 [Source:MGI Symbol;Acc:MGI:1353562]
ENSMUSG00000030350	Prmt8	9.53	178.79	-4.2316	0.00070064	0.018711	8	1	15	8	488	201	protein arginine N-methyltransferase 8 [Source:MGI Symbol;Acc:MGI:3043083]
ENSMUSG00000067578	Cbln4	2	74.52	-5.2284	0.00070181	0.018726	3	0	2	1	206	84	cerebellin 4 precursor protein [Source:MGI Symbol;Acc:MGI:2154433]
ENSMUSG00000079481	Nhsl2	42.26	280.93	-2.7331	0.00070339	0.018744	10	34	64	108	684	287	NHS-like 2 [Source:MGI Symbol;Acc:MGI:3645090]
ENSMUSG00000110206	Flt3l	20.04	74.3	-1.894	0.00070374	0.018744	19	18	14	45	169	69	FMS-like tyrosine kinase 3 ligand [Source:MGI Symbol;Acc:MGI:95560]
ENSMUSG00000027840	Wnt2b	56.4	150.37	-1.4163	0.00070483	0.018756	39	56	49	113	306	147	wingless-type MMTV integration site family, member 2B [Source:MGI Symbol;Acc:MGI:1261834]
ENSMUSG00000025190	Got1	292.49	1616.74	-2.4668	0.00070551	0.018758	223	196	324	442	4464	1400	glutamic-oxaloacetic transaminase 1, soluble [Source:MGI Symbol;Acc:MGI:95791]
ENSMUSG00000040972	Igsf21	15.43	178.21	-3.5312	0.00071237	0.01889	14	6	19	14	511	174	immunoglobulin superfamily, member 21 [Source:MGI Symbol;Acc:MGI:2681842]
ENSMUSG00000031709	Tbc1d9	100.36	725.86	-2.8546	0.00071209	0.01889	31	71	154	190	1901	722	TBC1 domain family, member 9 [Source:MGI Symbol;Acc:MGI:1918560]
ENSMUSG00000019856	Fam184a	269.35	936.01	-1.7974	0.00071702	0.018996	217	181	286	460	2096	1005	family with sequence similarity 184, member A [Source:MGI Symbol;Acc:MGI:1923156]
ENSMUSG00000025909	Sntg1	25.51	187.81	-2.8806	0.00072626	0.019224	4	14	47	119	420	175	syntrophin, gamma 1 [Source:MGI Symbol;Acc:MGI:1918346]
ENSMUSG00000029380	Cxcl1	33.49	4.46	2.9139	0.00072733	0.019235	56	10	18	7	5	4	chemokine (C-X-C motif) ligand 1 [Source:MGI Symbol;Acc:MGI:108068]
ENSMUSG00000111374	Gm50490	1.21	52.44	-5.4554	0.00073003	0.019273	3	0	0	3	152	51	predicted gene, 50490 [Source:MGI Symbol;Acc:MGI:6324767]
ENSMUSG00000058656	Samd12	38	257.35	-2.7599	0.00072953	0.019273	25	36	36	45	687	268	sterile alpha motif domain containing 12 [Source:MGI Symbol;Acc:MGI:2444518]
ENSMUSG00000101643	Gm28307	0	14.18	-6.0364	0.00073271	0.019326	0	0	0	3	43	10	predicted gene 28307 [Source:MGI Symbol;Acc:MGI:5579013]
ENSMUSG00000062661	Ncs1	95.2	605.83	-2.6702	0.0007359	0.019376	81	73	88	118	1708	544	neuronal calcium sensor 1 [Source:MGI Symbol;Acc:MGI:109166]
ENSMUSG00000106547	B230303O12Rik	39.31	136.16	-1.7942	0.00073538	0.019376	24	27	49	94	296	126	RIKEN cDNA B230303O12 gene [Source:MGI Symbol;Acc:MGI:2442644]
ENSMUSG00000006435	Neurl1a	19.87	380.2	-4.2592	0.0007372	0.019394	20	3	27	10	1132	357	neuralized E3 ubiquitin protein ligase 1A [Source:MGI Symbol;Acc:MGI:1334263]
ENSMUSG00000031613	Hpgd	9.09	177.09	-4.2859	0.0007416	0.019475	2	1	20	20	533	146	hydroxyprostaglandin dehydrogenase 15 (NAD) [Source:MGI Symbol;Acc:MGI:108085]
ENSMUSG00000046157	Tmem229b	85.35	418.08	-2.2929	0.00074132	0.019475	61	60	96	134	1062	418	transmembrane protein 229B [Source:MGI Symbol;Acc:MGI:2444389]
ENSMUSG00000047344	Lancl3	1.93	40.64	-4.3877	0.00074395	0.019503	0	3	2	5	120	35	LanC lantibiotic synthetase component C-like 3 (bacterial) [Source:MGI Symbol;Acc:MGI:2443335]
ENSMUSG00000054003	Tdrd9	29.88	279.5	-3.226	0.00074626	0.019546	22	22	32	25	800	271	tudor domain containing 9 [Source:MGI Symbol;Acc:MGI:1921941]
ENSMUSG00000049744	Arhgap15	5.16	49.55	-3.2699	0.00074704	0.019549	5	1	7	13	124	54	Rho GTPase activating protein 15 [Source:MGI Symbol;Acc:MGI:1923367]
ENSMUSG00000086769	Gm15587	0.81	27.56	-5.1217	0.0007499	0.019607	2	0	0	5	73	29	predicted gene 15587 [Source:MGI Symbol;Acc:MGI:3783035]
ENSMUSG00000006575	Rundc3a	92.27	882.75	-3.2583	0.00075101	0.019607	90	62	82	69	2630	781	RUN domain containing 3A [Source:MGI Symbol;Acc:MGI:1858752]
ENSMUSG00000050138	Kcnk12	0.4	19.12	-5.506	0.00075121	0.019607	0	0	1	4	55	16	potassium channel, subfamily K, member 12 [Source:MGI Symbol;Acc:MGI:2684043]
ENSMUSG00000028197	Col24a1	5.13	53.08	-3.3743	0.00075218	0.019615	3	2	8	9	112	80	collagen, type XXIV, alpha 1 [Source:MGI Symbol;Acc:MGI:1918605]
ENSMUSG00000102413	Gm36937	1.98	70.47	-5.1564	0.00075775	0.019743	1	0	4	2	222	56	predicted gene, 36937 [Source:MGI Symbol;Acc:MGI:5610165]
ENSMUSG00000066756	Igfl3	33.99	11.03	1.6275	0.00076362	0.019879	20	38	29	10	14	16	IGF-like family member 3 [Source:MGI Symbol;Acc:MGI:2685426]
ENSMUSG00000039349	C130074G19Rik	3.57	23.03	-2.7018	0.00076726	0.019921	5	2	2	29	44	13	RIKEN cDNA C130074G19 gene [Source:MGI Symbol;Acc:MGI:2444831]
ENSMUSG00000025475	Adgra1	48	357.81	-2.8988	0.00076706	0.019921	38	35	49	56	1054	298	adhesion G protein-coupled receptor A1 [Source:MGI Symbol;Acc:MGI:1277167]
ENSMUSG00000078945	Naip2	1.57	14.46	-3.2082	0.00076848	0.019936	1	1	2	11	27	16	NLR family, apoptosis inhibitory protein 2 [Source:MGI Symbol;Acc:MGI:1298226]
ENSMUSG00000049872	Calhm5	1.59	23.44	-3.8972	0.00076962	0.019948	1	0	3	13	63	15	calcium homeostasis modulator family member 5 [Source:MGI Symbol;Acc:MGI:2143897]
ENSMUSG00000087431	Gm16054	0.8	23.76	-4.916	0.00077066	0.019958	1	0	1	6	73	15	predicted gene 16054 [Source:MGI Symbol;Acc:MGI:3801819]
ENSMUSG00000086118	Gm14169	2.74	44.01	-4.0051	0.0007744	0.019983	1	2	4	5	134	35	predicted gene 14169 [Source:MGI Symbol;Acc:MGI:3651156]
ENSMUSG00000038172	Ttc39b	176.15	734.09	-2.0595	0.00077498	0.019983	120	125	203	311	1821	693	tetratricopeptide repeat domain 39B [Source:MGI Symbol;Acc:MGI:1917113]
ENSMUSG00000024211	Grm8	15.44	159.89	-3.3744	0.00077452	0.019983	11	4	24	22	419	179	glutamate receptor, metabotropic 8 [Source:MGI Symbol;Acc:MGI:1351345]
ENSMUSG00000040488	Ltbp4	32.32	121.69	-1.9153	0.00077248	0.019983	27	20	35	67	279	118	latent transforming growth factor beta binding protein 4 [Source:MGI Symbol;Acc:MGI:1321395]
ENSMUSG00000045991	Onecut2	18.54	139.22	-2.9104	0.00077366	0.019983	22	14	11	29	406	112	one cut domain, family member 2 [Source:MGI Symbol;Acc:MGI:1891408]
ENSMUSG00000079157	Fam155a	18.28	376.12	-4.3635	0.00077674	0.019994	16	1	29	17	1121	345	family with sequence similarity 155, member A [Source:MGI Symbol;Acc:MGI:2142765]
ENSMUSG00000022454	Nell2	49.22	512.1	-3.3796	0.00077669	0.019994	51	40	34	43	1685	319	NEL-like 2 [Source:MGI Symbol;Acc:MGI:1858510]
ENSMUSG00000061462	Obscn	10.56	59.68	-2.4998	0.00078075	0.02008	5	10	12	23	144	62	obscurin, cytoskeletal calmodulin and titin-interacting RhoGEF [Source:MGI Symbol;Acc:MGI:2681862]
ENSMUSG00000034384	Barhl2	3.96	115.93	-4.8748	0.00078227	0.020102	1	0	9	7	345	105	BarH like homeobox 2 [Source:MGI Symbol;Acc:MGI:1859314]
ENSMUSG00000037771	Slc32a1	20.97	454.72	-4.4395	0.00078953	0.020271	9	3	41	13	1434	360	solute carrier family 32 (GABA vesicular transporter), member 1 [Source:MGI Symbol;Acc:MGI:1194488]
ENSMUSG00000025921	Rdh10	623.88	1280.67	-1.0378	0.00079125	0.020294	439	458	690	1238	2182	1321	retinol dehydrogenase 10 (all-trans) [Source:MGI Symbol;Acc:MGI:1924238]
ENSMUSG00000029001	Fbxo44	136.62	435.06	-1.6718	0.00079177	0.020294	109	121	118	245	1010	406	F-box protein 44 [Source:MGI Symbol;Acc:MGI:1354744]
ENSMUSG00000070866	Zfp804a	9.08	274.25	-4.9175	0.00079291	0.020305	1	1	21	7	753	310	zinc finger protein 804A [Source:MGI Symbol;Acc:MGI:2442949]
ENSMUSG00000038916	Soga3	6.26	167.12	-4.7377	0.00079776	0.020412	0	4	12	8	521	134	SOGA family member 3 [Source:MGI Symbol;Acc:MGI:1914662]
ENSMUSG00000045871	Slitrk6	14.61	467.92	-5.0018	0.00079951	0.02044	1	1	35	20	1389	435	SLIT and NTRK-like family, member 6 [Source:MGI Symbol;Acc:MGI:2443198]
ENSMUSG00000030376	Slc8a2	33.47	249.2	-2.8974	0.00080278	0.020501	22	20	43	51	743	188	solute carrier family 8 (sodium/calcium exchanger), member 2 [Source:MGI Symbol;Acc:MGI:107996]
ENSMUSG00000059146	Ntrk3	32.52	555.98	-4.0961	0.00080329	0.020501	29	7	46	18	1802	398	neurotrophic tyrosine kinase, receptor, type 3 [Source:MGI Symbol;Acc:MGI:97385]
ENSMUSG00000006519	Cyba	16.51	87.46	-2.4056	0.0008108	0.020675	4	8	30	106	124	89	cytochrome b-245, alpha polypeptide [Source:MGI Symbol;Acc:MGI:1316658]
ENSMUSG00000015224	Cyp2j9	12.59	79.89	-2.6677	0.00081438	0.020731	4	6	22	39	168	95	cytochrome P450, family 2, subfamily j, polypeptide 9 [Source:MGI Symbol;Acc:MGI:1921769]
ENSMUSG00000109394	A230057D06Rik	224.27	1464.84	-2.7075	0.00081408	0.020731	159	207	206	250	4141	1342	RIKEN cDNA A230057D06 gene [Source:MGI Symbol;Acc:MGI:2442922]
ENSMUSG00000097619	4833422M21Rik	8.61	33.53	-1.9585	0.00081643	0.020765	3	7	12	31	45	46	RIKEN cDNA 4833422M21 gene [Source:MGI Symbol;Acc:MGI:1923018]
ENSMUSG00000017754	Pltp	45.9	207.18	-2.175	0.00082248	0.020866	33	13	70	324	257	167	phospholipid transfer protein [Source:MGI Symbol;Acc:MGI:103151]
ENSMUSG00000027784	Ppm1l	221.96	1346.83	-2.6014	0.00082126	0.020866	152	144	268	291	3643	1307	protein phosphatase 1 (formerly 2C)-like [Source:MGI Symbol;Acc:MGI:2139740]
ENSMUSG00000025425	St8sia5	14.45	120.74	-3.0628	0.00082228	0.020866	10	17	10	19	355	101	ST8 alpha-N-acetyl-neuraminide alpha-2,8-sialyltransferase 5 [Source:MGI Symbol;Acc:MGI:109243]
ENSMUSG00000022041	Chrna2	4.73	84.98	-4.1683	0.00083068	0.021056	1	1	10	9	242	82	cholinergic receptor, nicotinic, alpha polypeptide 2 (neuronal) [Source:MGI Symbol;Acc:MGI:87886]
ENSMUSG00000068566	Myadm	91.21	267.24	-1.5518	0.00083488	0.021113	54	61	117	211	517	273	myeloid-associated differentiation marker [Source:MGI Symbol;Acc:MGI:1355332]
ENSMUSG00000004748	Mtfp1	54.92	234.2	-2.0932	0.00083504	0.021113	32	45	63	102	574	224	mitochondrial fission process 1 [Source:MGI Symbol;Acc:MGI:1916686]
ENSMUSG00000000673	Haao	8.67	27.43	-1.6649	0.00083473	0.021113	8	6	8	26	38	36	3-hydroxyanthranilate 3,4-dioxygenase [Source:MGI Symbol;Acc:MGI:1349444]
ENSMUSG00000026043	Col3a1	1.2	15.3	-3.6858	0.00083588	0.021116	2	0	1	24	12	18	collagen, type III, alpha 1 [Source:MGI Symbol;Acc:MGI:88453]
ENSMUSG00000026156	B3gat2	32.25	178.31	-2.4685	0.00083823	0.02114	28	26	28	49	484	161	beta-1,3-glucuronyltransferase 2 (glucuronosyltransferase S) [Source:MGI Symbol;Acc:MGI:2389490]
ENSMUSG00000020684	Rasl10b	75.84	642.65	-3.0834	0.00083797	0.02114	69	39	84	69	1801	643	RAS-like, family 10, member B [Source:MGI Symbol;Acc:MGI:2685575]
ENSMUSG00000118383	Gm50321	1.16	15.4	-3.7209	0.00084101	0.021192	0	2	1	16	32	10	predicted gene, 50321 [Source:MGI Symbol;Acc:MGI:6303181]
ENSMUSG00000028978	Nos3	4.77	35.88	-2.9216	0.00084311	0.021227	5	1	6	15	83	39	nitric oxide synthase 3, endothelial cell [Source:MGI Symbol;Acc:MGI:97362]
ENSMUSG00000030525	Chrna7	24.34	109.55	-2.1721	0.00084397	0.021231	17	20	25	49	280	94	cholinergic receptor, nicotinic, alpha polypeptide 7 [Source:MGI Symbol;Acc:MGI:99779]
ENSMUSG00000042156	Dzip1	205.15	822.15	-2.0031	0.00084569	0.021257	191	153	177	317	2009	833	DAZ interacting protein 1 [Source:MGI Symbol;Acc:MGI:1914311]
ENSMUSG00000062591	Tubb4a	110.09	960.8	-3.1258	0.00084984	0.021343	117	74	88	99	2951	753	tubulin, beta 4A class IVA [Source:MGI Symbol;Acc:MGI:107848]
ENSMUSG00000091002	Tcerg1l	2.39	45.53	-4.2621	0.00085226	0.02135	4	1	1	5	150	27	transcription elongation regulator 1-like [Source:MGI Symbol;Acc:MGI:1917821]
ENSMUSG00000048978	Nrsn1	52.53	1224.93	-4.5438	0.00085157	0.02135	52	2	78	38	3701	1100	neurensin 1 [Source:MGI Symbol;Acc:MGI:894662]
ENSMUSG00000043336	Filip1l	37.45	339.88	-3.1825	0.0008509	0.02135	19	16	60	46	891	381	filamin A interacting protein 1-like [Source:MGI Symbol;Acc:MGI:1925999]
ENSMUSG00000032020	Ubash3b	52.42	361.31	-2.7852	0.00085969	0.021518	22	48	64	77	1011	324	ubiquitin associated and SH3 domain containing, B [Source:MGI Symbol;Acc:MGI:1920078]
ENSMUSG00000020423	Btg2	2349.09	948.52	1.3085	0.00086062	0.021524	2822	1344	1772	1183	1006	1210	BTG anti-proliferation factor 2 [Source:MGI Symbol;Acc:MGI:108384]
ENSMUSG00000117465	Gm49980	26.72	104.66	-1.9718	0.00086138	0.021524	20	21	27	47	233	118	predicted gene, 49980 [Source:MGI Symbol;Acc:MGI:6275257]
ENSMUSG00000074892	B3galt5	8.24	102.51	-3.6377	0.00087224	0.021778	4	6	11	8	316	82	UDP-Gal:betaGlcNAc beta 1,3-galactosyltransferase, polypeptide 5 [Source:MGI Symbol;Acc:MGI:2136878]
ENSMUSG00000050587	Lrrc4c	64.46	508.34	-2.9794	0.00087458	0.021783	12	29	123	227	1193	524	leucine rich repeat containing 4C [Source:MGI Symbol;Acc:MGI:2442636]
ENSMUSG00000030098	Grip2	15.4	315.38	-4.3567	0.00087466	0.021783	3	2	34	20	915	304	glutamate receptor interacting protein 2 [Source:MGI Symbol;Acc:MGI:2681173]
ENSMUSG00000035711	Dok3	22.06	103.79	-2.2367	0.00087442	0.021783	22	17	17	34	226	134	docking protein 3 [Source:MGI Symbol;Acc:MGI:1351490]
ENSMUSG00000018507	Trpv2	7.89	65.11	-3.0487	0.00087723	0.021824	6	4	10	19	197	41	transient receptor potential cation channel, subfamily V, member 2 [Source:MGI Symbol;Acc:MGI:1341836]
ENSMUSG00000022436	Sh3bp1	1.18	18.93	-4.0101	0.00087777	0.021824	1	1	1	5	42	25	SH3-domain binding protein 1 [Source:MGI Symbol;Acc:MGI:104603]
ENSMUSG00000022876	Samsn1	11.05	450.89	-5.3516	0.00087878	0.021832	0	1	27	19	1277	470	SAM domain, SH3 domain and nuclear localization signals, 1 [Source:MGI Symbol;Acc:MGI:1914992]
ENSMUSG00000109868	Gm39244	1.19	46.01	-5.2783	0.0008807	0.021847	1	0	2	1	129	50	predicted gene, 39244 [Source:MGI Symbol;Acc:MGI:5622129]
ENSMUSG00000019214	Chtf18	47.23	199.99	-2.0835	0.00088247	0.021869	39	34	47	74	469	222	CTF18, chromosome transmission fidelity factor 18 [Source:MGI Symbol;Acc:MGI:2384887]
ENSMUSG00000035835	Plppr3	62.18	306.33	-2.3016	0.00088422	0.021894	61	51	46	96	814	279	phospholipid phosphatase related 3 [Source:MGI Symbol;Acc:MGI:2388640]
ENSMUSG00000029211	Gabra4	21.65	170.27	-2.9769	0.00088695	0.021943	15	14	26	30	513	129	gamma-aminobutyric acid (GABA) A receptor, subunit alpha 4 [Source:MGI Symbol;Acc:MGI:95616]
ENSMUSG00000056738	A730036I17Rik	1.57	26.11	-4.0595	0.00089101	0.022024	0	1	3	6	56	37	RIKEN cDNA A730036I17 gene [Source:MGI Symbol;Acc:MGI:3041182]
ENSMUSG00000029334	Prkg2	1.6	45.09	-4.8307	0.00089176	0.022024	2	0	2	2	130	45	protein kinase, cGMP-dependent, type II [Source:MGI Symbol;Acc:MGI:108173]
ENSMUSG00000034714	Ttyh2	27.8	150.36	-2.436	0.0008924	0.022024	16	26	29	46	396	141	tweety family member 2 [Source:MGI Symbol;Acc:MGI:2157091]
ENSMUSG00000008153	Clstn3	122.55	940.56	-2.9405	0.00089578	0.022071	124	63	123	124	2655	902	calsyntenin 3 [Source:MGI Symbol;Acc:MGI:2178323]
ENSMUSG00000039629	Strip2	36.27	513.08	-3.8227	0.00089524	0.022071	9	10	73	57	1594	383	striatin interacting protein 2 [Source:MGI Symbol;Acc:MGI:2444363]
ENSMUSG00000033083	Tbc1d4	70.61	339.21	-2.2647	0.00089799	0.022107	40	57	83	110	825	368	TBC1 domain family, member 4 [Source:MGI Symbol;Acc:MGI:2429660]
ENSMUSG00000050967	Creg2	27.72	256.73	-3.2128	0.00090071	0.022145	24	9	37	40	783	192	cellular repressor of E1A-stimulated genes 2 [Source:MGI Symbol;Acc:MGI:1928333]
ENSMUSG00000050663	Trhde	7.55	140.39	-4.2199	0.00090175	0.022145	7	1	11	5	404	142	TRH-degrading enzyme [Source:MGI Symbol;Acc:MGI:2384311]
ENSMUSG00000087328	Gm12120	0.8	25.73	-5.0293	0.00090129	0.022145	1	0	1	4	80	18	predicted gene 12120 [Source:MGI Symbol;Acc:MGI:3651991]
ENSMUSG00000042213	Zfand4	14.96	76.89	-2.3644	0.00090608	0.022233	12	10	16	28	191	77	zinc finger, AN1-type domain 4 [Source:MGI Symbol;Acc:MGI:1914742]
ENSMUSG00000047485	Klhl34	8.3	85.52	-3.3675	0.00091006	0.022312	10	5	6	9	243	83	kelch-like 34 [Source:MGI Symbol;Acc:MGI:2685234]
ENSMUSG00000096847	Tmem151b	2.77	96.98	-5.1314	0.00091329	0.022373	1	0	6	2	281	98	transmembrane protein 151B [Source:MGI Symbol;Acc:MGI:2685169]
ENSMUSG00000031253	Srpx2	3.6	48.95	-3.7762	0.00091661	0.022436	5	0	4	10	124	55	sushi-repeat-containing protein, X-linked 2 [Source:MGI Symbol;Acc:MGI:1916042]
ENSMUSG00000041552	Ptchd1	5.07	44.9	-3.1459	0.00092572	0.02264	1	5	7	13	112	48	patched domain containing 1 [Source:MGI Symbol;Acc:MGI:2685233]
ENSMUSG00000028280	Gabrr1	31.96	458.62	-3.8432	0.00092742	0.022663	12	9	60	27	1298	471	gamma-aminobutyric acid (GABA) C receptor, subunit rho 1 [Source:MGI Symbol;Acc:MGI:95625]
ENSMUSG00000004317	Clcn5	83.84	336.76	-2.0066	0.00093725	0.022866	41	44	128	220	679	368	chloride channel, voltage-sensitive 5 [Source:MGI Symbol;Acc:MGI:99486]
ENSMUSG00000021388	Aspn	1.17	13.52	-3.5261	0.0009369	0.022866	0	1	2	16	23	11	asporin [Source:MGI Symbol;Acc:MGI:1913945]
ENSMUSG00000047787	Flrt1	100.05	265.52	-1.4087	0.00094096	0.022938	56	79	120	206	482	301	fibronectin leucine rich transmembrane protein 1 [Source:MGI Symbol;Acc:MGI:3026647]
ENSMUSG00000033705	Stard9	37.07	144.3	-1.9632	0.00094285	0.022961	33	23	38	70	340	142	START domain containing 9 [Source:MGI Symbol;Acc:MGI:3045258]
ENSMUSG00000020099	Unc5b	32.4	191.35	-2.5614	0.00094343	0.022961	4	29	50	143	309	254	unc-5 netrin receptor B [Source:MGI Symbol;Acc:MGI:894703]
ENSMUSG00000050211	Pla2g4e	3.21	60.37	-4.2436	0.00094657	0.023019	6	0	2	9	186	44	phospholipase A2, group IVE [Source:MGI Symbol;Acc:MGI:1919144]
ENSMUSG00000026288	Inpp5d	5.54	49.66	-3.1682	0.00095114	0.023073	3	1	10	16	94	76	inositol polyphosphate-5-phosphatase D [Source:MGI Symbol;Acc:MGI:107357]
ENSMUSG00000019943	Atp2b1	441.91	2998.79	-2.7626	0.00095072	0.023073	319	243	559	511	8238	2945	ATPase, Ca++ transporting, plasma membrane 1 [Source:MGI Symbol;Acc:MGI:104653]
ENSMUSG00000045689	Pcdhb4	18.43	74.35	-2.0147	0.00094977	0.023073	15	18	14	34	167	82	protocadherin beta 4 [Source:MGI Symbol;Acc:MGI:2136738]
ENSMUSG00000087141	Plcxd2	106.65	747.12	-2.8087	0.00095356	0.023114	84	75	112	104	2059	752	phosphatidylinositol-specific phospholipase C, X domain containing 2 [Source:MGI Symbol;Acc:MGI:3647874]
ENSMUSG00000110016	Gm20751	2.75	19.64	-2.8442	0.00095637	0.023163	2	2	3	15	46	14	predicted gene, 20751 [Source:MGI Symbol;Acc:MGI:5434107]
ENSMUSG00000054843	Atrnl1	328.93	1288.77	-1.9704	0.00095826	0.02319	252	233	351	543	3199	1218	attractin like 1 [Source:MGI Symbol;Acc:MGI:2147749]
ENSMUSG00000036151	Tm6sf2	9.42	35.91	-1.9339	0.00096272	0.02326	7	8	9	21	66	47	transmembrane 6 superfamily member 2 [Source:MGI Symbol;Acc:MGI:1933210]
ENSMUSG00000035279	Ssc5d	105.19	521.76	-2.3107	0.00096495	0.023295	62	82	124	146	1243	611	scavenger receptor cysteine rich family, 5 domains [Source:MGI Symbol;Acc:MGI:3606211]
ENSMUSG00000086155	9430041J12Rik	9.38	96.93	-3.369	0.0009675	0.023319	4	9	11	10	277	93	RIKEN cDNA 9430041J12 gene [Source:MGI Symbol;Acc:MGI:1924573]
ENSMUSG00000034839	Larp6	17.69	126.34	-2.838	0.00096681	0.023319	12	13	20	23	349	121	La ribonucleoprotein domain family, member 6 [Source:MGI Symbol;Acc:MGI:1914807]
ENSMUSG00000109446	Gm9195	2.77	71.57	-4.6939	0.00097263	0.023391	1	0	6	5	218	60	predicted gene 9195 [Source:MGI Symbol;Acc:MGI:3779838]
ENSMUSG00000050132	Sarm1	20.81	183.78	-3.143	0.00097247	0.023391	8	13	32	27	495	193	sterile alpha and HEAT/Armadillo motif containing 1 [Source:MGI Symbol;Acc:MGI:2136419]
ENSMUSG00000024526	Cidea	0.38	13.94	-5.0519	0.00097284	0.023391	0	1	0	10	37	7	cell death-inducing DNA fragmentation factor, alpha subunit-like effector A [Source:MGI Symbol;Acc:MGI:1270845]
ENSMUSG00000030411	Nova2	37.02	239.25	-2.693	0.00097703	0.023434	36	28	30	43	652	237	NOVA alternative splicing regulator 2 [Source:MGI Symbol;Acc:MGI:104296]
ENSMUSG00000019966	Kitl	59.77	278.99	-2.2238	0.00097713	0.023434	44	44	64	119	773	196	kit ligand [Source:MGI Symbol;Acc:MGI:96974]
ENSMUSG00000022941	Ripply3	0.8	15.63	-4.3039	0.00097774	0.023434	1	0	1	31	12	12	ripply transcriptional repressor 3 [Source:MGI Symbol;Acc:MGI:2181192]
ENSMUSG00000024136	Dnase1l2	23.68	76.76	-1.7008	0.00097657	0.023434	24	15	21	46	150	92	deoxyribonuclease 1-like 2 [Source:MGI Symbol;Acc:MGI:1913955]
ENSMUSG00000027339	Rassf2	33	158.74	-2.2661	0.00098635	0.023621	10	18	56	113	235	234	Ras association (RalGDS/AF-6) domain family member 2 [Source:MGI Symbol;Acc:MGI:2442060]
ENSMUSG00000040740	Slc25a34	9.82	35.42	-1.8465	0.0009907	0.023706	6	7	12	41	32	53	solute carrier family 25, member 34 [Source:MGI Symbol;Acc:MGI:2686215]
ENSMUSG00000073293	Nudt10	11.32	73.99	-2.7091	0.0009915	0.023706	4	12	13	23	190	73	nudix (nucleoside diphosphate linked moiety X)-type motif 10 [Source:MGI Symbol;Acc:MGI:2147931]
ENSMUSG00000029491	Pde6b	646.97	89.47	2.8548	0.0010042	0.023991	308	122	1206	174	80	63	phosphodiesterase 6B, cGMP, rod receptor, beta polypeptide [Source:MGI Symbol;Acc:MGI:97525]
ENSMUSG00000022893	Adamts1	147.89	633.33	-2.0985	0.001006	0.024015	46	98	233	488	1234	652	a disintegrin-like and metallopeptidase (reprolysin type) with thrombospondin type 1 motif, 1 [Source:MGI Symbol;Acc:MGI:109249]
ENSMUSG00000028028	Alpk1	25.45	175.8	-2.7883	0.0010115	0.024108	4	18	43	90	412	170	alpha-kinase 1 [Source:MGI Symbol;Acc:MGI:1918731]
ENSMUSG00000020892	Aloxe3	4.73	41.44	-3.137	0.0010135	0.024124	4	3	5	11	122	30	arachidonate lipoxygenase 3 [Source:MGI Symbol;Acc:MGI:1345140]
ENSMUSG00000022636	Alcam	77.93	590.16	-2.9212	0.0010138	0.024124	25	34	139	174	1558	557	activated leukocyte cell adhesion molecule [Source:MGI Symbol;Acc:MGI:1313266]
ENSMUSG00000001930	Vwf	28.81	131.5	-2.1929	0.0010189	0.024226	29	18	26	57	343	109	Von Willebrand factor [Source:MGI Symbol;Acc:MGI:98941]
ENSMUSG00000102813	Gm37795	20.8	57.61	-1.4733	0.0010215	0.024268	13	17	23	56	108	51	predicted gene, 37795 [Source:MGI Symbol;Acc:MGI:5611023]
ENSMUSG00000042115	Klhdc8a	89.36	517.97	-2.5356	0.0010229	0.024274	79	66	82	117	1477	435	kelch domain containing 8A [Source:MGI Symbol;Acc:MGI:2442630]
ENSMUSG00000031841	Cdh13	10.27	131.9	-3.685	0.0010233	0.024274	7	4	15	12	444	73	cadherin 13 [Source:MGI Symbol;Acc:MGI:99551]
ENSMUSG00000006731	B4galnt1	7.54	131.95	-4.1321	0.0010275	0.024353	6	1	12	7	420	98	beta-1,4-N-acetyl-galactosaminyl transferase 1 [Source:MGI Symbol;Acc:MGI:1342057]
ENSMUSG00000028785	Hpca	43.01	689.95	-4.0043	0.0010293	0.024376	58	8	42	22	2149	566	hippocalcin [Source:MGI Symbol;Acc:MGI:1336200]
ENSMUSG00000062961	Ccdc177	14.57	186.04	-3.6754	0.0010305	0.024386	5	6	26	14	518	195	coiled-coil domain containing 177 [Source:MGI Symbol;Acc:MGI:2686414]
ENSMUSG00000044364	Tmem74b	1.57	32.41	-4.3716	0.0010353	0.02446	0	1	3	4	81	40	transmembrane protein 74B [Source:MGI Symbol;Acc:MGI:1918629]
ENSMUSG00000046204	Pnma2	8.73	100.65	-3.5305	0.0010353	0.02446	14	5	3	11	290	94	paraneoplastic antigen MA2 [Source:MGI Symbol;Acc:MGI:2444129]
ENSMUSG00000097467	Gm26737	30.64	11.39	1.4351	0.0010388	0.024523	28	28	22	13	13	15	predicted gene, 26737 [Source:MGI Symbol;Acc:MGI:5477231]
ENSMUSG00000038777	Sema6c	18.92	119.33	-2.6586	0.0010429	0.024575	11	9	28	33	282	142	sema domain, transmembrane domain (TM), and cytoplasmic domain, (semaphorin) 6C [Source:MGI Symbol;Acc:MGI:1338032]
ENSMUSG00000052684	Jun	1665.04	519.89	1.6791	0.0010428	0.024575	2270	665	1258	471	823	620	jun proto-oncogene [Source:MGI Symbol;Acc:MGI:96646]
ENSMUSG00000063804	Lin28b	5.91	78.11	-3.727	0.0010434	0.024575	5	4	6	5	250	56	lin-28 homolog B (C. elegans) [Source:MGI Symbol;Acc:MGI:3584032]
ENSMUSG00000056529	Ptafr	0.78	15.06	-4.2711	0.0010451	0.024595	0	1	1	7	32	18	platelet-activating factor receptor [Source:MGI Symbol;Acc:MGI:106066]
ENSMUSG00000054958	Nt5c1a	0	12.13	-5.8091	0.0010484	0.024654	0	0	0	2	26	18	5'-nucleotidase, cytosolic IA [Source:MGI Symbol;Acc:MGI:2155700]
ENSMUSG00000055675	Kbtbd11	186.72	682.84	-1.871	0.0010546	0.02478	135	140	200	292	1577	738	kelch repeat and BTB (POZ) domain containing 11 [Source:MGI Symbol;Acc:MGI:1922151]
ENSMUSG00000030786	Itgam	5.15	29.09	-2.5051	0.0010557	0.024785	6	2	5	14	50	44	integrin alpha M [Source:MGI Symbol;Acc:MGI:96607]
ENSMUSG00000029120	Ppp2r2c	133.32	976.08	-2.8723	0.0010587	0.024816	138	119	82	144	2971	743	protein phosphatase 2, regulatory subunit B, gamma [Source:MGI Symbol;Acc:MGI:2442660]
ENSMUSG00000115130	Gm49152	1.2	26.87	-4.5019	0.0010582	0.024816	2	0	1	4	75	26	predicted gene, 49152 [Source:MGI Symbol;Acc:MGI:6118569]
ENSMUSG00000024397	Aif1	5.93	28.59	-2.278	0.0010606	0.024841	4	2	9	25	55	27	allograft inflammatory factor 1 [Source:MGI Symbol;Acc:MGI:1343098]
ENSMUSG00000031737	Irx5	0.8	37.35	-5.5627	0.0010619	0.024853	1	0	1	1	121	27	Iroquois homeobox 5 [Source:MGI Symbol;Acc:MGI:1859086]
ENSMUSG00000111990	Gm47033	2.39	70.26	-4.8858	0.0010654	0.024915	2	0	4	2	226	52	predicted gene, 47033 [Source:MGI Symbol;Acc:MGI:6095730]
ENSMUSG00000052861	Dnah6	1.16	18.73	-4.0021	0.0010665	0.024923	1	2	0	7	46	19	dynein, axonemal, heavy chain 6 [Source:MGI Symbol;Acc:MGI:107744]
ENSMUSG00000042807	Hecw2	35.07	209.8	-2.5821	0.0010741	0.024971	26	21	42	52	577	189	HECT, C2 and WW domain containing E3 ubiquitin protein ligase 2 [Source:MGI Symbol;Acc:MGI:2685817]
ENSMUSG00000100910	Gm29128	30.37	10.26	1.5702	0.0010733	0.024971	30	20	27	10	12	15	predicted gene 29128 [Source:MGI Symbol;Acc:MGI:5579834]
ENSMUSG00000078794	Dact3	33.56	178.18	-2.4103	0.0010735	0.024971	35	21	29	50	464	176	dishevelled-binding antagonist of beta-catenin 3 [Source:MGI Symbol;Acc:MGI:3654828]
ENSMUSG00000023192	Grm2	5.18	136.23	-4.7214	0.0010707	0.024971	5	0	8	4	422	114	glutamate receptor, metabotropic 2 [Source:MGI Symbol;Acc:MGI:1351339]
ENSMUSG00000046167	Gldn	0.4	27.9	-6.0494	0.0010728	0.024971	0	0	1	2	100	11	gliomedin [Source:MGI Symbol;Acc:MGI:2388361]
ENSMUSG00000023968	Crip3	3.15	25.57	-3.0285	0.0010727	0.024971	2	2	4	9	61	28	cysteine-rich protein 3 [Source:MGI Symbol;Acc:MGI:2152434]
ENSMUSG00000034683	Ppp1r1c	0.38	21.2	-5.6531	0.0010774	0.025002	0	1	0	2	60	21	protein phosphatase 1, regulatory inhibitor subunit 1C [Source:MGI Symbol;Acc:MGI:1923185]
ENSMUSG00000037225	Fgf2	99.48	365.62	-1.8784	0.0010792	0.025012	55	63	135	196	747	435	fibroblast growth factor 2 [Source:MGI Symbol;Acc:MGI:95516]
ENSMUSG00000063632	Sox11	3.58	42.55	-3.58	0.0010796	0.025012	3	0	6	16	118	32	SRY (sex determining region Y)-box 11 [Source:MGI Symbol;Acc:MGI:98359]
ENSMUSG00000054162	Spock3	193.51	1377.16	-2.8314	0.0010816	0.02504	135	135	222	204	4083	1137	sparc/osteonectin, cwcv and kazal-like domains proteoglycan 3 [Source:MGI Symbol;Acc:MGI:1920152]
ENSMUSG00000034762	Glis1	4.74	31.58	-2.7452	0.0010882	0.025133	5	3	4	13	81	28	GLIS family zinc finger 1 [Source:MGI Symbol;Acc:MGI:2386723]
ENSMUSG00000061119	Prcp	29.54	80.3	-1.4466	0.0010876	0.025133	23	19	33	63	151	86	prolylcarboxypeptidase (angiotensinase C) [Source:MGI Symbol;Acc:MGI:1919711]
ENSMUSG00000062488	Ifit3b	29.85	180.25	-2.5945	0.001088	0.025133	5	15	56	157	287	220	interferon-induced protein with tetratricopeptide repeats 3B [Source:MGI Symbol;Acc:MGI:3698419]
ENSMUSG00000045876	Pcdhb8	37.02	187.93	-2.3452	0.0010914	0.02519	27	23	44	59	480	187	protocadherin beta 8 [Source:MGI Symbol;Acc:MGI:2136742]
ENSMUSG00000112928	Gm47710	0.4	10.97	-4.6993	0.0010934	0.025215	0	0	1	7	15	18	predicted gene, 47710 [Source:MGI Symbol;Acc:MGI:6096831]
ENSMUSG00000115360	Gm48932	0.4	20.34	-5.5933	0.0010974	0.025289	1	0	0	2	54	23	predicted gene, 48932 [Source:MGI Symbol;Acc:MGI:6118246]
ENSMUSG00000028347	Tmeff1	34.3	169.58	-2.3072	0.0011047	0.025438	26	19	42	63	439	154	transmembrane protein with EGF-like and two follistatin-like domains 1 [Source:MGI Symbol;Acc:MGI:1926810]
ENSMUSG00000051242	Pcdhb9	35.63	299.02	-3.0692	0.0011078	0.025488	7	26	58	71	806	286	protocadherin beta 9 [Source:MGI Symbol;Acc:MGI:2136744]
ENSMUSG00000103703	Gm42568	1.95	16.53	-3.0843	0.0011118	0.025562	1	2	2	12	38	13	predicted gene 42568 [Source:MGI Symbol;Acc:MGI:5662705]
ENSMUSG00000049252	Lrp1b	8.75	190.15	-4.4432	0.0011142	0.025597	8	0	14	13	591	150	low density lipoprotein-related protein 1B [Source:MGI Symbol;Acc:MGI:2151136]
ENSMUSG00000085925	Rtl1	0.4	52.51	-6.9593	0.0011153	0.025602	0	0	1	0	173	37	retrotransposon Gaglike 1 [Source:MGI Symbol;Acc:MGI:2656842]
ENSMUSG00000030579	Tyrobp	8.66	53.24	-2.6212	0.0011181	0.025647	2	3	17	49	90	58	TYRO protein tyrosine kinase binding protein [Source:MGI Symbol;Acc:MGI:1277211]
ENSMUSG00000092242	Gm20515	0.79	22.4	-4.8339	0.0011259	0.025805	0	0	2	5	54	27	predicted gene 20515 [Source:MGI Symbol;Acc:MGI:5141980]
ENSMUSG00000036964	Trim17	53.66	155.37	-1.5364	0.0011401	0.026112	49	32	55	108	322	156	tripartite motif-containing 17 [Source:MGI Symbol;Acc:MGI:1861440]
ENSMUSG00000040490	Lrfn2	0.81	37.91	-5.5766	0.0011445	0.026193	2	0	0	2	116	32	leucine rich repeat and fibronectin type III domain containing 2 [Source:MGI Symbol;Acc:MGI:1917780]
ENSMUSG00000049612	Omg	21.44	201.79	-3.2361	0.0011479	0.026249	23	5	26	31	594	169	oligodendrocyte myelin glycoprotein [Source:MGI Symbol;Acc:MGI:106586]
ENSMUSG00000022146	Osmr	254.01	635.12	-1.3227	0.0011508	0.026297	250	195	200	407	1226	747	oncostatin M receptor [Source:MGI Symbol;Acc:MGI:1330819]
ENSMUSG00000039278	Pcsk1n	24.71	300.22	-3.6043	0.001154	0.026349	38	6	18	24	931	235	proprotein convertase subtilisin/kexin type 1 inhibitor [Source:MGI Symbol;Acc:MGI:1353431]
ENSMUSG00000047013	Fbxo41	21.7	226.38	-3.3838	0.0011598	0.026461	22	14	19	13	666	212	F-box protein 41 [Source:MGI Symbol;Acc:MGI:1261912]
ENSMUSG00000030513	Pcsk6	23.71	224.02	-3.241	0.0011617	0.026465	21	11	28	19	633	225	proprotein convertase subtilisin/kexin type 6 [Source:MGI Symbol;Acc:MGI:102897]
ENSMUSG00000022376	Adcy8	9.54	212.76	-4.4802	0.0011617	0.026465	8	0	16	12	618	206	adenylate cyclase 8 [Source:MGI Symbol;Acc:MGI:1341110]
ENSMUSG00000018474	Chd3	879.53	2596.36	-1.5618	0.0011699	0.026631	656	741	843	1374	5689	2791	chromodomain helicase DNA binding protein 3 [Source:MGI Symbol;Acc:MGI:1344395]
ENSMUSG00000050334	C130071C03Rik	31.23	522.77	-4.0656	0.0011731	0.026683	12	5	62	24	1551	485	RIKEN cDNA C130071C03 gene [Source:MGI Symbol;Acc:MGI:2443574]
ENSMUSG00000058488	Kl	3.15	57.53	-4.1949	0.0011814	0.026851	0	1	7	14	179	35	klotho [Source:MGI Symbol;Acc:MGI:1101771]
ENSMUSG00000037605	Adgrl3	38.39	488.88	-3.6708	0.0011831	0.026865	4	25	69	55	1355	499	adhesion G protein-coupled receptor L3 [Source:MGI Symbol;Acc:MGI:2441950]
ENSMUSG00000096914	Galntl6	7.91	127.64	-4.0142	0.0011847	0.026865	3	1	16	11	368	122	UDP-N-acetyl-alpha-D-galactosamine:polypeptide N-acetylgalactosaminyltransferase-like 6 [Source:MGI Symbol;Acc:MGI:1913581]
ENSMUSG00000022518	4930562C15Rik	7.42	84.62	-3.511	0.0011844	0.026865	2	7	10	8	232	90	RIKEN cDNA 4930562C15 gene [Source:MGI Symbol;Acc:MGI:1926059]
ENSMUSG00000017314	Mpp2	320.99	1130.16	-1.8162	0.0011858	0.02687	269	273	275	482	2701	1148	membrane protein, palmitoylated 2 (MAGUK p55 subfamily member 2) [Source:MGI Symbol;Acc:MGI:1858257]
ENSMUSG00000106905	Gm42741	0.4	24.36	-5.8525	0.0011883	0.026907	1	0	0	1	61	32	predicted gene 42741 [Source:MGI Symbol;Acc:MGI:5662878]
ENSMUSG00000040424	Hipk4	26.28	125.31	-2.2552	0.0011896	0.026916	21	25	21	49	343	96	homeodomain interacting protein kinase 4 [Source:MGI Symbol;Acc:MGI:2685008]
ENSMUSG00000027895	Kcnc4	10.73	169.38	-3.9831	0.0011955	0.027029	13	3	11	5	528	139	potassium voltage gated channel, Shaw-related subfamily, member 4 [Source:MGI Symbol;Acc:MGI:96670]
ENSMUSG00000026893	Gca	71.76	240.5	-1.7458	0.0011966	0.027032	42	61	80	140	552	225	grancalcin [Source:MGI Symbol;Acc:MGI:1918521]
ENSMUSG00000067276	Capn6	16.89	59.49	-1.8154	0.0012027	0.02715	9	12	22	99	70	45	calpain 6 [Source:MGI Symbol;Acc:MGI:1100850]
ENSMUSG00000015950	Ncf1	10.24	43.7	-2.0983	0.0012225	0.027576	7	6	13	24	91	50	neutrophil cytosolic factor 1 [Source:MGI Symbol;Acc:MGI:97283]
ENSMUSG00000028019	Pdgfc	4.32	23.54	-2.4523	0.0012247	0.027606	2	3	6	16	50	23	platelet-derived growth factor, C polypeptide [Source:MGI Symbol;Acc:MGI:1859631]
ENSMUSG00000040710	St8sia4	4.32	28.08	-2.7023	0.0012261	0.027613	1	2	8	19	53	33	ST8 alpha-N-acetyl-neuraminide alpha-2,8-sialyltransferase 4 [Source:MGI Symbol;Acc:MGI:106018]
ENSMUSG00000060284	Sp7	0	13.45	-5.96	0.0012269	0.027613	0	0	0	2	40	11	Sp7 transcription factor 7 [Source:MGI Symbol;Acc:MGI:2153568]
ENSMUSG00000034648	Lrrn1	156.08	488.15	-1.6454	0.0012302	0.027667	79	124	195	350	1040	456	leucine rich repeat protein 1, neuronal [Source:MGI Symbol;Acc:MGI:106038]
ENSMUSG00000027347	Rasgrp1	61.46	400.61	-2.7052	0.0012344	0.02774	61	46	49	75	1207	299	RAS guanyl releasing protein 1 [Source:MGI Symbol;Acc:MGI:1314635]
ENSMUSG00000024497	Pou4f3	1.19	36.63	-4.9509	0.0012373	0.027785	1	0	2	2	118	26	POU domain, class 4, transcription factor 3 [Source:MGI Symbol;Acc:MGI:102523]
ENSMUSG00000001227	Sema6b	21.1	235.44	-3.4815	0.0012513	0.028058	28	4	21	22	667	233	sema domain, transmembrane domain (TM), and cytoplasmic domain, (semaphorin) 6B [Source:MGI Symbol;Acc:MGI:1202889]
ENSMUSG00000036745	Ttll7	293.79	1496.59	-2.3489	0.0012526	0.028064	242	254	252	354	4052	1418	tubulin tyrosine ligase-like family, member 7 [Source:MGI Symbol;Acc:MGI:1918142]
ENSMUSG00000048747	E130114P18Rik	8.58	103.51	-3.5916	0.0012626	0.028209	1	8	13	14	303	90	RIKEN cDNA E130114P18 gene [Source:MGI Symbol;Acc:MGI:2442873]
ENSMUSG00000070639	Lrrc8b	186.08	865.11	-2.2173	0.0012644	0.028209	152	111	209	288	2290	778	leucine rich repeat containing 8 family, member B [Source:MGI Symbol;Acc:MGI:2141353]
ENSMUSG00000032332	Col12a1	141.91	433.18	-1.6096	0.0012636	0.028209	100	188	76	277	643	669	collagen, type XII, alpha 1 [Source:MGI Symbol;Acc:MGI:88448]
ENSMUSG00000034275	Igsf9b	204.37	1024.96	-2.3265	0.0012669	0.028215	169	196	156	255	2767	965	immunoglobulin superfamily, member 9B [Source:MGI Symbol;Acc:MGI:2685354]
ENSMUSG00000054477	Kcnn2	20.33	138.2	-2.7657	0.0012668	0.028215	9	20	23	30	392	119	potassium intermediate/small conductance calcium-activated channel, subfamily N, member 2 [Source:MGI Symbol;Acc:MGI:2153182]
ENSMUSG00000040387	Klhl32	42.64	244.59	-2.5205	0.001271	0.028286	17	39	53	64	613	266	kelch-like 32 [Source:MGI Symbol;Acc:MGI:3612790]
ENSMUSG00000064179	Tnnt1	6.31	77.63	-3.6238	0.0012742	0.028336	4	3	9	7	248	54	troponin T1, skeletal, slow [Source:MGI Symbol;Acc:MGI:1333868]
ENSMUSG00000020135	Apc2	202.03	1072.34	-2.4083	0.0012772	0.028383	157	187	171	224	2833	1104	APC regulator of WNT signaling pathway 2 [Source:MGI Symbol;Acc:MGI:1346052]
ENSMUSG00000040938	Slc16a11	17.35	108.42	-2.6461	0.0012807	0.028439	12	9	23	33	306	85	solute carrier family 16 (monocarboxylic acid transporters), member 11 [Source:MGI Symbol;Acc:MGI:2663709]
ENSMUSG00000030125	Lrrc23	4.3	31.56	-2.874	0.0012868	0.028532	0	3	8	23	54	40	leucine rich repeat containing 23 [Source:MGI Symbol;Acc:MGI:1315192]
ENSMUSG00000113586	Gm48606	0	11.49	-5.732	0.0012861	0.028532	0	0	0	2	27	15	predicted gene, 48606 [Source:MGI Symbol;Acc:MGI:6098190]
ENSMUSG00000030729	Pgm2l1	482.89	2507.44	-2.3765	0.0013112	0.029052	365	387	477	539	6560	2619	phosphoglucomutase 2-like 1 [Source:MGI Symbol;Acc:MGI:1918224]
ENSMUSG00000039621	Prex1	57.55	206.78	-1.8466	0.0013213	0.029236	49	36	61	92	447	245	phosphatidylinositol-3,4,5-trisphosphate-dependent Rac exchange factor 1 [Source:MGI Symbol;Acc:MGI:3040696]
ENSMUSG00000036905	C1qb	28.38	198.1	-2.8038	0.0013215	0.029236	9	9	54	79	410	259	complement component 1, q subcomponent, beta polypeptide [Source:MGI Symbol;Acc:MGI:88224]
ENSMUSG00000046546	Fam43a	44.75	142.21	-1.6698	0.0013373	0.029564	38	41	35	75	313	152	family with sequence similarity 43, member A [Source:MGI Symbol;Acc:MGI:2676309]
ENSMUSG00000048216	Gpr85	45.26	256.37	-2.5028	0.001348	0.029778	27	27	61	72	697	229	G protein-coupled receptor 85 [Source:MGI Symbol;Acc:MGI:1927851]
ENSMUSG00000000530	Acvrl1	8.23	29.03	-1.8237	0.0013497	0.029793	6	8	7	26	58	25	activin A receptor, type II-like 1 [Source:MGI Symbol;Acc:MGI:1338946]
ENSMUSG00000075033	Nxpe3	27.84	127.97	-2.202	0.0013528	0.029841	15	23	33	50	320	123	neurexophilin and PC-esterase domain family, member 3 [Source:MGI Symbol;Acc:MGI:2686598]
ENSMUSG00000051985	Igfn1	141.89	925.74	-2.7059	0.001358	0.029889	29	66	266	476	2002	1031	immunoglobulin-like and fibronectin type III domain containing 1 [Source:MGI Symbol;Acc:MGI:3045352]
ENSMUSG00000029298	Gbp9	72.19	285.21	-1.9827	0.0013565	0.029889	29	51	104	172	613	295	guanylate-binding protein 9 [Source:MGI Symbol;Acc:MGI:3605620]
ENSMUSG00000021508	Cxcl14	258.15	649.23	-1.3311	0.0013577	0.029889	270	193	192	417	1226	785	chemokine (C-X-C motif) ligand 14 [Source:MGI Symbol;Acc:MGI:1888514]
ENSMUSG00000058952	Cfi	2.38	38.62	-4.0289	0.0013625	0.029967	3	1	2	11	137	8	complement component factor i [Source:MGI Symbol;Acc:MGI:105937]
ENSMUSG00000039323	Igfbp2	54.15	204.59	-1.9187	0.0013728	0.030171	41	21	75	125	306	320	insulin-like growth factor binding protein 2 [Source:MGI Symbol;Acc:MGI:96437]
ENSMUSG00000036242	Armh4	47.01	237.48	-2.3381	0.0013745	0.030186	38	21	60	96	640	187	armadillo-like helical domain containing 4 [Source:MGI Symbol;Acc:MGI:1914669]
ENSMUSG00000108645	Gm44722	1.96	16.1	-3.0339	0.0013789	0.030261	0	1	4	22	19	17	predicted gene 44722 [Source:MGI Symbol;Acc:MGI:5753298]
ENSMUSG00000007594	Hapln4	3.1	51.17	-4.0397	0.0013818	0.030301	2	5	1	3	154	45	hyaluronan and proteoglycan link protein 4 [Source:MGI Symbol;Acc:MGI:2679531]
ENSMUSG00000104271	Gm37891	4.33	26.21	-2.6054	0.0013895	0.030428	4	3	4	14	66	21	predicted gene, 37891 [Source:MGI Symbol;Acc:MGI:5611119]
ENSMUSG00000106980	Gm43690	1.97	16.91	-3.1114	0.0013896	0.030428	1	1	3	9	36	19	predicted gene 43690 [Source:MGI Symbol;Acc:MGI:5663827]
ENSMUSG00000025318	Jph3	20.93	177.49	-3.0856	0.0013922	0.030441	24	14	15	19	531	150	junctophilin 3 [Source:MGI Symbol;Acc:MGI:1891497]
ENSMUSG00000002032	Tmem25	61.74	329.1	-2.415	0.0013921	0.030441	45	45	67	80	893	308	transmembrane protein 25 [Source:MGI Symbol;Acc:MGI:1918937]
ENSMUSG00000015340	Cybb	26.67	103.81	-1.9594	0.0014023	0.030541	10	19	39	98	96	176	cytochrome b-245, beta polypeptide [Source:MGI Symbol;Acc:MGI:88574]
ENSMUSG00000041025	Iffo2	49.9	227.3	-2.1884	0.001399	0.030541	38	40	49	70	580	228	intermediate filament family orphan 2 [Source:MGI Symbol;Acc:MGI:2140675]
ENSMUSG00000039934	Gsap	103.73	275.52	-1.4098	0.0014047	0.030541	56	98	111	195	531	306	gamma-secretase activating protein [Source:MGI Symbol;Acc:MGI:2442259]
ENSMUSG00000106379	Lhfpl3	24.6	411.21	-4.0639	0.0014064	0.030541	19	3	40	17	1370	260	lipoma HMGIC fusion partner-like 3 [Source:MGI Symbol;Acc:MGI:1925076]
ENSMUSG00000044912	Syt16	4.4	126.06	-4.8445	0.0014039	0.030541	7	0	4	2	392	106	synaptotagmin XVI [Source:MGI Symbol;Acc:MGI:2673872]
ENSMUSG00000021260	Hhipl1	5.97	57.9	-3.285	0.0014069	0.030541	7	1	7	18	178	33	hedgehog interacting protein-like 1 [Source:MGI Symbol;Acc:MGI:1919265]
ENSMUSG00000009739	Pou6f1	187.62	674.51	-1.8464	0.001407	0.030541	135	132	210	304	1603	676	POU domain, class 6, transcription factor 1 [Source:MGI Symbol;Acc:MGI:102935]
ENSMUSG00000052013	Btla	7.1	29.31	-2.0523	0.0014001	0.030541	9	6	3	20	52	37	B and T lymphocyte associated [Source:MGI Symbol;Acc:MGI:2658978]
ENSMUSG00000041205	Map6d1	14.15	64	-2.1808	0.0014023	0.030541	11	11	14	29	163	55	MAP6 domain containing 1 [Source:MGI Symbol;Acc:MGI:3607784]
ENSMUSG00000041544	Disp3	20.82	206.6	-3.3114	0.0014082	0.030545	14	16	23	14	641	164	dispatched RND transporter family member 3 [Source:MGI Symbol;Acc:MGI:2444403]
ENSMUSG00000041073	Nacad	78.98	420.85	-2.4142	0.0014174	0.030722	74	71	56	93	1129	414	NAC alpha domain containing [Source:MGI Symbol;Acc:MGI:3603030]
ENSMUSG00000031883	Car7	9.4	45.14	-2.2669	0.0014256	0.030843	8	10	6	23	114	37	carbonic anhydrase 7 [Source:MGI Symbol;Acc:MGI:103100]
ENSMUSG00000023945	Slc5a7	9.07	349	-5.2663	0.0014261	0.030843	0	1	22	10	1152	234	solute carrier family 5 (choline transporter), member 7 [Source:MGI Symbol;Acc:MGI:1927126]
ENSMUSG00000044071	Tafa2	7.99	214.86	-4.7517	0.0014341	0.030994	11	0	9	5	701	152	TAFA chemokine like family member 2 [Source:MGI Symbol;Acc:MGI:2143691]
ENSMUSG00000004558	Ndrg2	191.29	1052.83	-2.4606	0.0014355	0.031002	76	91	319	398	2446	1179	N-myc downstream regulated gene 2 [Source:MGI Symbol;Acc:MGI:1352498]
ENSMUSG00000026173	Plcd4	31.85	144.84	-2.1866	0.0014375	0.031021	26	25	30	44	350	162	phospholipase C, delta 4 [Source:MGI Symbol;Acc:MGI:107469]
ENSMUSG00000030789	Itgax	6.33	38.02	-2.5887	0.0014502	0.031274	3	1	12	49	39	48	integrin alpha X [Source:MGI Symbol;Acc:MGI:96609]
ENSMUSG00000041762	Gpr155	74.16	297.99	-2.0072	0.0014594	0.031451	50	63	76	116	751	282	G protein-coupled receptor 155 [Source:MGI Symbol;Acc:MGI:1915776]
ENSMUSG00000036545	Adamts2	11.4	52.82	-2.2138	0.001461	0.031461	4	6	19	37	97	63	a disintegrin-like and metallopeptidase (reprolysin type) with thrombospondin type 1 motif, 2 [Source:MGI Symbol;Acc:MGI:1347356]
ENSMUSG00000032852	Rspo4	0	15.58	-6.1706	0.0014712	0.031623	0	0	0	1	44	16	R-spondin 4 [Source:MGI Symbol;Acc:MGI:1924467]
ENSMUSG00000037393	Nmur2	1.57	16.1	-3.3651	0.0014717	0.031623	0	1	3	12	35	14	neuromedin U receptor 2 [Source:MGI Symbol;Acc:MGI:2441765]
ENSMUSG00000045629	Sh3tc2	3.93	21.87	-2.4848	0.0014712	0.031623	4	4	2	13	48	22	SH3 domain and tetratricopeptide repeats 2 [Source:MGI Symbol;Acc:MGI:2444417]
ENSMUSG00000009394	Syn2	110.58	592.92	-2.4231	0.0014741	0.031653	115	94	72	140	1654	522	synapsin II [Source:MGI Symbol;Acc:MGI:103020]
ENSMUSG00000048355	Arxes1	28.38	168.83	-2.5741	0.0014805	0.03176	21	16	35	44	480	137	adipocyte-related X-chromosome expressed sequence 1 [Source:MGI Symbol;Acc:MGI:1923469]
ENSMUSG00000006641	Slc5a6	100.4	304.66	-1.6022	0.0014907	0.031894	79	95	82	158	677	323	solute carrier family 5 (sodium-dependent vitamin transporter), member 6 [Source:MGI Symbol;Acc:MGI:2660847]
ENSMUSG00000034330	Plcg2	19.33	49.42	-1.3602	0.0014899	0.031894	18	12	19	42	84	57	phospholipase C, gamma 2 [Source:MGI Symbol;Acc:MGI:97616]
ENSMUSG00000016179	Camk1g	5.53	42.74	-2.9555	0.0014928	0.031898	4	2	8	15	120	32	calcium/calmodulin-dependent protein kinase I gamma [Source:MGI Symbol;Acc:MGI:2388073]
ENSMUSG00000018844	Fndc8	2.77	35.03	-3.6676	0.001493	0.031898	4	2	1	4	87	44	fibronectin type III domain containing 8 [Source:MGI Symbol;Acc:MGI:1926169]
ENSMUSG00000030621	Me3	72.4	229.22	-1.6641	0.0014977	0.031976	61	54	69	125	531	219	malic enzyme 3, NADP(+)-dependent, mitochondrial [Source:MGI Symbol;Acc:MGI:1916679]
ENSMUSG00000031137	Fgf13	58.32	361.2	-2.6314	0.0015039	0.032016	55	41	52	58	989	361	fibroblast growth factor 13 [Source:MGI Symbol;Acc:MGI:109178]
ENSMUSG00000084845	Tmem240	20.81	166.41	-3.0002	0.0015036	0.032016	18	19	16	16	462	172	transmembrane protein 240 [Source:MGI Symbol;Acc:MGI:3648074]
ENSMUSG00000029420	Rimbp2	105.45	869.33	-3.0435	0.0015026	0.032016	29	45	194	180	2278	912	RIMS binding protein 2 [Source:MGI Symbol;Acc:MGI:2443235]
ENSMUSG00000020524	Gria1	151.43	865.24	-2.5147	0.001502	0.032016	106	105	174	173	2390	813	glutamate receptor, ionotropic, AMPA1 (alpha 1) [Source:MGI Symbol;Acc:MGI:95808]
ENSMUSG00000031937	Vstm5	5.52	76	-3.786	0.0015051	0.032019	2	2	10	6	223	70	V-set and transmembrane domain containing 5 [Source:MGI Symbol;Acc:MGI:1916387]
ENSMUSG00000070476	Fam217b	48.59	304.7	-2.649	0.0015155	0.032171	19	38	67	72	832	283	family with sequence similarity 217, member B [Source:MGI Symbol;Acc:MGI:1918782]
ENSMUSG00000050379	Septin6	90.26	410.16	-2.1844	0.0015149	0.032171	51	70	109	143	1063	381	septin 6 [Source:MGI Symbol;Acc:MGI:1888939]
ENSMUSG00000068551	Zfp467	218.56	547.55	-1.3255	0.0015166	0.032172	180	176	200	336	1096	627	zinc finger protein 467 [Source:MGI Symbol;Acc:MGI:1916160]
ENSMUSG00000101429	BC055402	3.16	565.41	-7.4839	0.0015212	0.032239	0	0	8	15	1761	467	cDNA sequence BC055402 [Source:MGI Symbol;Acc:MGI:3039597]
ENSMUSG00000039913	Pak5	28	246.17	-3.137	0.0015272	0.032239	19	14	38	23	703	239	p21 (RAC1) activated kinase 5 [Source:MGI Symbol;Acc:MGI:1920334]
ENSMUSG00000056306	Sertm1	3.91	38.14	-3.2878	0.0015236	0.032239	2	4	4	7	112	31	serine rich and transmembrane domain containing 1 [Source:MGI Symbol;Acc:MGI:3607715]
ENSMUSG00000104713	Gbp6	39.32	130.29	-1.7298	0.0015258	0.032239	22	25	53	82	250	156	guanylate binding protein 6 [Source:MGI Symbol;Acc:MGI:2140937]
ENSMUSG00000001120	Pcbp3	580.13	2768.02	-2.2545	0.0015273	0.032239	421	497	560	674	7193	2851	poly(rC) binding protein 3 [Source:MGI Symbol;Acc:MGI:1890470]
ENSMUSG00000031893	Tsnaxip1	1.16	20.16	-4.1087	0.0015244	0.032239	1	2	0	5	52	21	translin-associated factor X (Tsnax) interacting protein 1 [Source:MGI Symbol;Acc:MGI:1919486]
ENSMUSG00000020216	Jsrp1	3.13	27.33	-3.1282	0.0015343	0.032365	2	3	3	7	72	27	junctional sarcoplasmic reticulum protein 1 [Source:MGI Symbol;Acc:MGI:1916700]
ENSMUSG00000086231	Rapgef4os3	0.4	12.85	-4.9353	0.0015481	0.032609	0	0	1	6	35	9	Rap guanine nucleotide exchange factor (GEF) 4, opposite strand 3 [Source:MGI Symbol;Acc:MGI:2442080]
ENSMUSG00000033491	Prss35	0.81	25.15	-4.9866	0.0015478	0.032609	2	0	0	3	46	45	protease, serine 35 [Source:MGI Symbol;Acc:MGI:2444800]
ENSMUSG00000049502	Dtx3l	80.85	173.22	-1.1005	0.0015529	0.03267	59	70	77	130	296	216	deltex 3-like, E3 ubiquitin ligase [Source:MGI Symbol;Acc:MGI:2656973]
ENSMUSG00000005233	Spc25	76.58	632.54	-3.0463	0.0015551	0.03267	33	50	112	59	1521	849	SPC25, NDC80 kinetochore complex component, homolog (S. cerevisiae) [Source:MGI Symbol;Acc:MGI:1913692]
ENSMUSG00000008318	Relt	17.63	70.52	-2.0022	0.0015558	0.03267	15	19	11	31	156	81	RELT tumor necrosis factor receptor [Source:MGI Symbol;Acc:MGI:2443373]
ENSMUSG00000024008	Cpne5	10.32	276.08	-4.743	0.0015576	0.03267	6	0	20	8	853	233	copine V [Source:MGI Symbol;Acc:MGI:2385908]
ENSMUSG00000024534	Sncaip	6.3	28.33	-2.1737	0.0015573	0.03267	4	4	8	39	50	16	synuclein, alpha interacting protein (synphilin) [Source:MGI Symbol;Acc:MGI:1915097]
ENSMUSG00000038623	Tm6sf1	12.15	37.91	-1.6444	0.0015607	0.032713	6	10	15	34	68	39	transmembrane 6 superfamily member 1 [Source:MGI Symbol;Acc:MGI:1933209]
ENSMUSG00000039579	Grin3a	19.75	122.66	-2.637	0.0015718	0.032923	16	9	25	31	336	111	glutamate receptor ionotropic, NMDA3A [Source:MGI Symbol;Acc:MGI:1933206]
ENSMUSG00000049985	Ankrd55	6.32	88.66	-3.812	0.0015868	0.033168	4	2	10	5	278	69	ankyrin repeat domain 55 [Source:MGI Symbol;Acc:MGI:1924568]
ENSMUSG00000033863	Klf9	464.05	1389.62	-1.5825	0.0015927	0.033268	342	393	447	693	3069	1517	Kruppel-like factor 9 [Source:MGI Symbol;Acc:MGI:1333856]
ENSMUSG00000115632	Gm17922	0.78	19.35	-4.632	0.0015973	0.03334	0	1	1	3	45	26	predicted gene, 17922 [Source:MGI Symbol;Acc:MGI:5010107]
ENSMUSG00000042429	Adora1	120.68	706.37	-2.5494	0.001602	0.033393	37	62	208	283	1715	714	adenosine A1 receptor [Source:MGI Symbol;Acc:MGI:99401]
ENSMUSG00000104362	Gm37928	0.4	14.34	-5.0921	0.0016014	0.033393	1	0	0	4	40	12	predicted gene, 37928 [Source:MGI Symbol;Acc:MGI:5611156]
ENSMUSG00000026620	Mark1	95.19	429.16	-2.173	0.0016125	0.033587	75	98	70	136	1159	374	MAP/microtubule affinity regulating kinase 1 [Source:MGI Symbol;Acc:MGI:2664902]
ENSMUSG00000036862	Dchs1	26.25	164.8	-2.6508	0.0016147	0.03361	5	18	44	80	403	150	dachsous cadherin related 1 [Source:MGI Symbol;Acc:MGI:2685011]
ENSMUSG00000030782	Tgfb1i1	45.59	102.46	-1.1709	0.0016177	0.033649	32	34	50	97	184	100	transforming growth factor beta 1 induced transcript 1 [Source:MGI Symbol;Acc:MGI:102784]
ENSMUSG00000026109	Tmeff2	12.66	104.03	-3.0415	0.0016243	0.033762	11	5	16	15	293	99	transmembrane protein with EGF-like and two follistatin-like domains 2 [Source:MGI Symbol;Acc:MGI:1861735]
ENSMUSG00000041608	Entpd3	15.36	78.3	-2.3527	0.0016278	0.033797	16	12	11	25	203	75	ectonucleoside triphosphate diphosphohydrolase 3 [Source:MGI Symbol;Acc:MGI:1321386]
ENSMUSG00000100891	2810049E08Rik	1.59	42.06	-4.7346	0.0016282	0.033797	1	0	3	2	132	33	RIKEN cDNA 2810049E08 gene [Source:MGI Symbol;Acc:MGI:1919927]
ENSMUSG00000027508	Pag1	167.96	761.44	-2.1809	0.0016319	0.033849	73	119	236	300	1829	791	phosphoprotein associated with glycosphingolipid microdomains 1 [Source:MGI Symbol;Acc:MGI:2443160]
ENSMUSG00000024030	Abcg1	82.2	373.76	-2.1855	0.0016349	0.03389	44	50	115	149	930	360	ATP binding cassette subfamily G member 1 [Source:MGI Symbol;Acc:MGI:107704]
ENSMUSG00000106515	Gm30382	0.4	17.91	-5.4106	0.0016435	0.03402	0	0	1	2	50	18	predicted gene, 30382 [Source:MGI Symbol;Acc:MGI:5589541]
ENSMUSG00000055489	Ano5	5.05	36.32	-2.844	0.001643	0.03402	0	6	7	26	81	31	anoctamin 5 [Source:MGI Symbol;Acc:MGI:3576659]
ENSMUSG00000071112	Spx	4.35	41.61	-3.2626	0.0016475	0.034078	3	1	7	10	113	39	spexin hormone [Source:MGI Symbol;Acc:MGI:2442262]
ENSMUSG00000053025	Sv2b	346.64	2161.39	-2.6405	0.0016531	0.034172	138	118	623	838	5424	2068	synaptic vesicle glycoprotein 2 b [Source:MGI Symbol;Acc:MGI:1927338]
ENSMUSG00000027134	Lpcat4	45.47	215.75	-2.2479	0.0016602	0.034294	50	25	40	70	560	205	lysophosphatidylcholine acyltransferase 4 [Source:MGI Symbol;Acc:MGI:2138993]
ENSMUSG00000020399	Havcr2	0.79	21.83	-4.798	0.001662	0.034307	0	0	2	6	65	15	hepatitis A virus cellular receptor 2 [Source:MGI Symbol;Acc:MGI:2159682]
ENSMUSG00000034957	Cebpa	4.69	27.43	-2.5516	0.0016686	0.034375	3	5	4	18	71	17	CCAAT/enhancer binding protein (C/EBP), alpha [Source:MGI Symbol;Acc:MGI:99480]
ENSMUSG00000032259	Drd2	36.99	207.48	-2.4889	0.0016668	0.034375	30	27	37	45	576	189	dopamine receptor D2 [Source:MGI Symbol;Acc:MGI:94924]
ENSMUSG00000081769	Gm12216	3.88	24.97	-2.6829	0.0016687	0.034375	2	6	2	12	56	27	predicted gene 12216 [Source:MGI Symbol;Acc:MGI:3650088]
ENSMUSG00000022321	Cdh10	5.94	83.65	-3.8179	0.0016799	0.034582	6	2	7	3	239	86	cadherin 10 [Source:MGI Symbol;Acc:MGI:107436]
ENSMUSG00000037843	Vstm2l	6.72	127.8	-4.2516	0.0016813	0.034588	2	1	14	5	387	113	V-set and transmembrane domain containing 2-like [Source:MGI Symbol;Acc:MGI:2685537]
ENSMUSG00000051359	Ncald	268.83	1238.79	-2.2044	0.0016955	0.034855	225	167	290	353	3231	1214	neurocalcin delta [Source:MGI Symbol;Acc:MGI:1196326]
ENSMUSG00000042532	Golga7b	7.53	121.95	-4.0196	0.0016972	0.034866	5	1	13	6	387	92	golgi autoantigen, golgin subfamily a, 7B [Source:MGI Symbol;Acc:MGI:1918396]
ENSMUSG00000021098	4930447C04Rik	189.68	1834.31	-3.2736	0.00171	0.034985	25	92	366	383	4859	1878	RIKEN cDNA 4930447C04 gene [Source:MGI Symbol;Acc:MGI:1923051]
ENSMUSG00000035735	Dagla	52.63	278.18	-2.4032	0.0017091	0.034985	60	27	46	81	774	231	diacylglycerol lipase, alpha [Source:MGI Symbol;Acc:MGI:2677061]
ENSMUSG00000038354	Ankrd35	11.02	67.79	-2.6247	0.0017178	0.03512	9	8	11	22	202	43	ankyrin repeat domain 35 [Source:MGI Symbol;Acc:MGI:2442590]
ENSMUSG00000113055	Gm48700	1.2	31.33	-4.7209	0.0017194	0.03513	2	0	1	2	96	26	predicted gene, 48700 [Source:MGI Symbol;Acc:MGI:6098336]
ENSMUSG00000107385	C330024D21Rik	1.17	36.17	-4.9476	0.0017218	0.035153	0	1	2	2	127	17	RIKEN cDNA C330024D21 gene [Source:MGI Symbol;Acc:MGI:2444116]
ENSMUSG00000068270	Shroom4	14.51	60.15	-2.0529	0.0017273	0.035218	4	10	23	59	110	55	shroom family member 4 [Source:MGI Symbol;Acc:MGI:2685570]
ENSMUSG00000005360	Slc1a3	308.39	2792	-3.1785	0.0017263	0.035218	44	144	597	651	6966	3143	solute carrier family 1 (glial high affinity glutamate transporter), member 3 [Source:MGI Symbol;Acc:MGI:99917]
ENSMUSG00000054690	Emcn	7.12	34.64	-2.2848	0.0017291	0.035231	6	3	9	65	38	21	endomucin [Source:MGI Symbol;Acc:MGI:1891716]
ENSMUSG00000026442	Nfasc	305.25	2037.87	-2.739	0.0017361	0.035349	94	198	486	449	5315	2131	neurofascin [Source:MGI Symbol;Acc:MGI:104753]
ENSMUSG00000073929	Trim30e-ps1	0	7.58	-5.1354	0.0017483	0.035574	0	0	0	5	18	6	tripartite motif-containing 30E, pseudogene 1 [Source:MGI Symbol;Acc:MGI:4821258]
ENSMUSG00000050473	Slc35d3	1.98	33.9	-4.1066	0.0017513	0.035611	2	1	2	2	103	29	solute carrier family 35, member D3 [Source:MGI Symbol;Acc:MGI:1923407]
ENSMUSG00000053228	Ceacam3	0	10.61	-5.6182	0.0017589	0.035741	0	0	0	2	27	12	carcinoembryonic antigen-related cell adhesion molecule 3 [Source:MGI Symbol;Acc:MGI:3646296]
ENSMUSG00000034738	Nostrin	1.58	13.54	-3.1074	0.0017628	0.035771	2	1	1	8	22	20	nitric oxide synthase trafficker [Source:MGI Symbol;Acc:MGI:3606242]
ENSMUSG00000047867	Gimap6	0.79	12.81	-4.0267	0.0017619	0.035771	0	0	2	18	20	9	GTPase, IMAP family member 6 [Source:MGI Symbol;Acc:MGI:1918876]
ENSMUSG00000005357	Slc1a6	5.44	37.53	-2.7852	0.0017787	0.036069	3	8	3	12	96	37	solute carrier family 1 (high affinity aspartate/glutamate transporter), member 6 [Source:MGI Symbol;Acc:MGI:1096331]
ENSMUSG00000036887	C1qa	34.91	195.9	-2.4885	0.0017949	0.036349	9	22	58	78	396	264	complement component 1, q subcomponent, alpha polypeptide [Source:MGI Symbol;Acc:MGI:88223]
ENSMUSG00000035946	Gsx2	2.76	20.45	-2.8858	0.0017947	0.036349	3	2	2	38	10	23	GS homeobox 2 [Source:MGI Symbol;Acc:MGI:95843]
ENSMUSG00000018659	Pnpo	64.6	213.42	-1.7257	0.001799	0.036407	57	45	62	108	501	207	pyridoxine 5'-phosphate oxidase [Source:MGI Symbol;Acc:MGI:2144151]
ENSMUSG00000023043	Krt18	45.87	227.17	-2.3083	0.001804	0.036484	31	14	71	455	177	168	keratin 18 [Source:MGI Symbol;Acc:MGI:96692]
ENSMUSG00000035237	Lcat	11.01	56.61	-2.364	0.0018102	0.036585	8	8	12	16	101	94	lecithin cholesterol acyltransferase [Source:MGI Symbol;Acc:MGI:96755]
ENSMUSG00000025597	Klhl4	5.53	53.31	-3.273	0.0018137	0.036615	4	2	8	10	164	37	kelch-like 4 [Source:MGI Symbol;Acc:MGI:2442829]
ENSMUSG00000035407	Kank4	6.72	71.78	-3.4207	0.0018142	0.036615	4	2	11	10	220	54	KN motif and ankyrin repeat domains 4 [Source:MGI Symbol;Acc:MGI:3043381]
ENSMUSG00000038034	Igsf8	178.1	783.85	-2.1382	0.0018186	0.036655	146	141	166	234	2102	710	immunoglobulin superfamily, member 8 [Source:MGI Symbol;Acc:MGI:2154090]
ENSMUSG00000025813	Homer2	75.23	490.85	-2.7064	0.0018175	0.036655	58	48	85	71	1403	450	homer scaffolding protein 2 [Source:MGI Symbol;Acc:MGI:1347354]
ENSMUSG00000057193	Slc44a2	235.57	571.92	-1.2802	0.0018259	0.036778	173	198	229	381	1172	602	solute carrier family 44, member 2 [Source:MGI Symbol;Acc:MGI:1915932]
ENSMUSG00000033595	Lgi3	30.78	232.53	-2.9183	0.0018294	0.036813	32	20	26	27	701	190	leucine-rich repeat LGI family, member 3 [Source:MGI Symbol;Acc:MGI:2182619]
ENSMUSG00000023052	Npff	14.54	37.94	-1.3892	0.0018301	0.036813	12	12	13	39	68	34	neuropeptide FF-amide peptide precursor [Source:MGI Symbol;Acc:MGI:1891708]
ENSMUSG00000049044	Rapgef4	62.32	376.25	-2.595	0.0018391	0.036955	87	28	42	96	1069	308	Rap guanine nucleotide exchange factor (GEF) 4 [Source:MGI Symbol;Acc:MGI:1917723]
ENSMUSG00000031165	Was	1.17	11.53	-3.2928	0.0018397	0.036955	0	1	2	14	16	12	Wiskott-Aldrich syndrome [Source:MGI Symbol;Acc:MGI:105059]
ENSMUSG00000097545	Mir124a-1hg	321.02	3406.18	-3.4075	0.0018409	0.036955	143	89	581	281	10026	3099	Mir124-1 host gene (non-protein coding) [Source:MGI Symbol;Acc:MGI:2442197]
ENSMUSG00000059401	Mamld1	47.23	239.97	-2.3461	0.0018456	0.037024	28	28	64	79	647	207	mastermind-like domain containing 1 [Source:MGI Symbol;Acc:MGI:3045303]
ENSMUSG00000078453	Abracl	12.14	38.85	-1.6794	0.0018513	0.037114	5	10	16	36	67	41	ABRA C-terminal like [Source:MGI Symbol;Acc:MGI:1920362]
ENSMUSG00000059013	Sh2d3c	27.98	86.47	-1.6316	0.0018602	0.037268	26	19	26	53	189	86	SH2 domain containing 3C [Source:MGI Symbol;Acc:MGI:1351631]
ENSMUSG00000031129	Slc9a9	58.67	153.15	-1.3864	0.0018623	0.037286	64	49	36	111	303	161	solute carrier family 9 (sodium/hydrogen exchanger), member 9 [Source:MGI Symbol;Acc:MGI:2679732]
ENSMUSG00000026220	Slc16a14	1.17	59.62	-5.6678	0.0018715	0.037444	0	1	2	0	177	58	solute carrier family 16 (monocarboxylic acid transporters), member 14 [Source:MGI Symbol;Acc:MGI:1919031]
ENSMUSG00000000627	Sema4f	22.24	156.38	-2.8163	0.001874	0.037469	27	7	22	35	454	125	sema domain, immunoglobulin domain (Ig), TM domain, and short cytoplasmic domain [Source:MGI Symbol;Acc:MGI:1340055]
ENSMUSG00000097877	Gm26703	0	10.37	-5.5864	0.0018844	0.037651	0	0	0	5	32	4	predicted gene, 26703 [Source:MGI Symbol;Acc:MGI:5477197]
ENSMUSG00000064247	Plcxd1	21.62	98.66	-2.1926	0.0018884	0.037698	13	15	27	40	252	89	phosphatidylinositol-specific phospholipase C, X domain containing 1 [Source:MGI Symbol;Acc:MGI:2685422]
ENSMUSG00000042978	Sbk1	129.46	596.12	-2.2034	0.0018892	0.037698	91	114	125	148	1503	649	SH3-binding kinase 1 [Source:MGI Symbol;Acc:MGI:2135937]
ENSMUSG00000079484	Phyhd1	33.88	70.57	-1.0627	0.0018917	0.037723	30	23	33	66	113	81	phytanoyl-CoA dioxygenase domain containing 1 [Source:MGI Symbol;Acc:MGI:3612860]
ENSMUSG00000032363	Adamts7	1.96	23.38	-3.5789	0.0018938	0.037738	0	1	4	9	58	23	a disintegrin-like and metallopeptidase (reprolysin type) with thrombospondin type 1 motif, 7 [Source:MGI Symbol;Acc:MGI:1347346]
ENSMUSG00000032356	Rasgrf1	361.64	1670.23	-2.2075	0.0018963	0.037762	267	330	325	465	4654	1403	RAS protein-specific guanine nucleotide-releasing factor 1 [Source:MGI Symbol;Acc:MGI:99694]
ENSMUSG00000028931	Kcnab2	232.52	1601.85	-2.7845	0.0018982	0.037776	178	166	247	195	4836	1294	potassium voltage-gated channel, shaker-related subfamily, beta member 2 [Source:MGI Symbol;Acc:MGI:109239]
ENSMUSG00000028341	Nr4a3	5.48	29.7	-2.4427	0.0019013	0.037812	4	6	4	13	72	29	nuclear receptor subfamily 4, group A, member 3 [Source:MGI Symbol;Acc:MGI:1352457]
ENSMUSG00000038665	Dgki	3.62	90.14	-4.6453	0.0019028	0.037816	8	0	1	4	272	80	diacylglycerol kinase, iota [Source:MGI Symbol;Acc:MGI:2443430]
ENSMUSG00000020101	Vsir	25.93	87.36	-1.7535	0.0019067	0.037869	16	19	31	45	143	135	V-set immunoregulatory receptor [Source:MGI Symbol;Acc:MGI:1921298]
ENSMUSG00000096883	Shisa8	13.26	79.47	-2.5835	0.0019085	0.037879	7	16	11	17	191	97	shisa family member 8 [Source:MGI Symbol;Acc:MGI:2146080]
ENSMUSG00000024873	Cnih2	22.87	126.52	-2.4697	0.0019176	0.038036	22	15	21	31	352	111	cornichon family AMPA receptor auxiliary protein 2 [Source:MGI Symbol;Acc:MGI:1277225]
ENSMUSG00000049191	Rtl5	74.23	412.27	-2.4739	0.0019281	0.038068	45	55	89	90	1153	368	retrotransposon Gag like 5 [Source:MGI Symbol;Acc:MGI:3045324]
ENSMUSG00000027716	Trpc3	11.07	93.48	-3.0813	0.0019274	0.038068	6	3	19	24	277	67	transient receptor potential cation channel, subfamily C, member 3 [Source:MGI Symbol;Acc:MGI:109526]
ENSMUSG00000056413	Adap1	13.18	188.28	-3.8385	0.0019248	0.038068	22	2	9	9	576	160	ArfGAP with dual PH domains 1 [Source:MGI Symbol;Acc:MGI:2442201]
ENSMUSG00000048153	Olfr49	20.37	6.36	1.6857	0.001925	0.038068	14	20	18	9	8	6	olfactory receptor 49 [Source:MGI Symbol;Acc:MGI:1333764]
ENSMUSG00000043659	Npsr1	32.22	133.8	-2.0537	0.0019251	0.038068	12	19	51	235	134	108	neuropeptide S receptor 1 [Source:MGI Symbol;Acc:MGI:2441738]
ENSMUSG00000038020	Rapgefl1	42.61	274.45	-2.6882	0.0019268	0.038068	36	24	48	39	718	307	Rap guanine nucleotide exchange factor (GEF)-like 1 [Source:MGI Symbol;Acc:MGI:3611446]
ENSMUSG00000113852	Gm48062	62.8	311.57	-2.3113	0.001926	0.038068	46	54	60	75	841	296	predicted gene, 48062 [Source:MGI Symbol;Acc:MGI:6097387]
ENSMUSG00000028838	Extl1	7.53	59.29	-2.9813	0.0019335	0.038134	9	3	7	10	156	64	exostosin-like glycosyltransferase 1 [Source:MGI Symbol;Acc:MGI:1888742]
ENSMUSG00000058441	Panx2	69.43	343.37	-2.307	0.001934	0.038134	74	48	54	93	952	295	pannexin 2 [Source:MGI Symbol;Acc:MGI:1890615]
ENSMUSG00000001270	Ckb	1126.55	5224.28	-2.2134	0.0019402	0.038229	860	791	1212	1448	14314	4595	creatine kinase, brain [Source:MGI Symbol;Acc:MGI:88407]
ENSMUSG00000091387	Gcnt4	15.66	150.77	-3.2675	0.0019452	0.038303	2	11	27	29	426	135	glucosaminyl (N-acetyl) transferase 4, core 2 (beta-1,6-N-acetylglucosaminyltransferase) [Source:MGI Symbol;Acc:MGI:2684919]
ENSMUSG00000032942	Ucp3	1.98	12.41	-2.656	0.0019549	0.03847	2	1	2	14	16	15	uncoupling protein 3 (mitochondrial, proton carrier) [Source:MGI Symbol;Acc:MGI:1099787]
ENSMUSG00000031139	Mcf2	1.21	25.73	-4.433	0.0019581	0.038506	3	0	0	6	69	25	mcf.2 transforming sequence [Source:MGI Symbol;Acc:MGI:96932]
ENSMUSG00000020000	Moxd1	1.98	78.18	-5.3095	0.0019661	0.038638	0	0	5	2	237	70	monooxygenase, DBH-like 1 [Source:MGI Symbol;Acc:MGI:1921582]
ENSMUSG00000042425	Frmpd3	3.98	63.64	-4.0054	0.0019743	0.038774	7	2	1	3	190	58	FERM and PDZ domain containing 3 [Source:MGI Symbol;Acc:MGI:3646547]
ENSMUSG00000042817	Flt3	3.95	51.97	-3.7211	0.0019818	0.038896	2	1	7	5	150	49	FMS-like tyrosine kinase 3 [Source:MGI Symbol;Acc:MGI:95559]
ENSMUSG00000020577	Tspan13	202.62	976.13	-2.2685	0.001986	0.038953	89	107	319	428	2454	880	tetraspanin 13 [Source:MGI Symbol;Acc:MGI:1913359]
ENSMUSG00000030088	Aldh1l1	65.47	253.85	-1.9551	0.0020026	0.039254	18	45	104	231	427	281	aldehyde dehydrogenase 1 family, member L1 [Source:MGI Symbol;Acc:MGI:1340024]
ENSMUSG00000025738	Fbxl16	145.49	787.78	-2.4372	0.0020147	0.039438	151	104	114	158	2217	706	F-box and leucine-rich repeat protein 16 [Source:MGI Symbol;Acc:MGI:2448488]
ENSMUSG00000043410	Hfm1	10.67	71.02	-2.7383	0.0020164	0.039445	15	8	4	22	202	54	HFM1, ATP-dependent DNA helicase homolog [Source:MGI Symbol;Acc:MGI:3036246]
ENSMUSG00000028078	Dclk2	227.16	798.56	-1.8139	0.0020188	0.039466	169	232	179	326	1951	791	doublecortin-like kinase 2 [Source:MGI Symbol;Acc:MGI:1918012]
ENSMUSG00000053297	AI854703	18.43	120.96	-2.7153	0.0020235	0.039533	10	15	22	21	334	117	expressed sequence AI854703 [Source:MGI Symbol;Acc:MGI:2141510]
ENSMUSG00000022199	Slc22a17	668.96	1972.03	-1.5598	0.0020268	0.039572	467	498	737	1092	4441	1972	solute carrier family 22 (organic cation transporter), member 17 [Source:MGI Symbol;Acc:MGI:1926225]
ENSMUSG00000027489	Necab3	5.56	52.85	-3.2551	0.002032	0.039621	9	3	2	10	156	42	N-terminal EF-hand calcium binding protein 3 [Source:MGI Symbol;Acc:MGI:1861721]
ENSMUSG00000040687	Madd	261.52	1587.13	-2.6015	0.0020319	0.039621	196	164	304	242	4413	1544	MAP-kinase activating death domain [Source:MGI Symbol;Acc:MGI:2444672]
ENSMUSG00000057092	Fxyd3	0.4	13.29	-4.9808	0.0020394	0.039741	1	0	0	3	32	16	FXYD domain-containing ion transport regulator 3 [Source:MGI Symbol;Acc:MGI:107497]
ENSMUSG00000025350	Rdh5	71.82	230.85	-1.6843	0.0020464	0.039823	53	35	94	381	184	250	retinol dehydrogenase 5 [Source:MGI Symbol;Acc:MGI:1201412]
ENSMUSG00000051486	Pcdhb11	33.96	128.61	-1.9217	0.0020539	0.039944	17	38	32	61	303	128	protocadherin beta 11 [Source:MGI Symbol;Acc:MGI:2136746]
ENSMUSG00000026315	Serpinb8	17.67	58.67	-1.735	0.0020584	0.03998	17	17	11	34	125	63	serine (or cysteine) peptidase inhibitor, clade B, member 8 [Source:MGI Symbol;Acc:MGI:894657]
ENSMUSG00000033065	Pfkm	483.97	1725.15	-1.8339	0.0020578	0.03998	376	345	509	696	4209	1722	phosphofructokinase, muscle [Source:MGI Symbol;Acc:MGI:97548]
ENSMUSG00000052353	Cemip	48.75	261.72	-2.4252	0.0020601	0.039986	46	42	36	52	705	261	cell migration inducing protein, hyaluronan binding [Source:MGI Symbol;Acc:MGI:2443629]
ENSMUSG00000041936	Agrn	635.21	2091.35	-1.7193	0.0020657	0.040069	434	492	691	930	4813	2238	agrin [Source:MGI Symbol;Acc:MGI:87961]
ENSMUSG00000020262	Adarb1	703.71	3291.56	-2.2258	0.0020673	0.040075	482	535	774	788	8427	3508	adenosine deaminase, RNA-specific, B1 [Source:MGI Symbol;Acc:MGI:891999]
ENSMUSG00000062561	Gm10118	0	10.51	-5.6046	0.0020793	0.040254	0	0	0	2	29	10	predicted gene 10118 [Source:MGI Symbol;Acc:MGI:3642340]
ENSMUSG00000042873	Lhfpl4	141.17	713.44	-2.3376	0.0020862	0.040362	123	114	122	147	1922	706	lipoma HMGIC fusion partner-like protein 4 [Source:MGI Symbol;Acc:MGI:3057108]
ENSMUSG00000083889	E530001F21Rik	2.68	53.72	-4.317	0.002089	0.040391	0	6	1	5	167	41	RIKEN cDNA E530001F21 gene [Source:MGI Symbol;Acc:MGI:3036288]
ENSMUSG00000104154	Gm38104	3.56	65.24	-4.1978	0.002093	0.040442	1	0	8	7	171	75	predicted gene, 38104 [Source:MGI Symbol;Acc:MGI:5611332]
ENSMUSG00000032087	Dscaml1	39.19	377.1	-3.2671	0.0021021	0.04058	28	10	61	35	1115	335	DS cell adhesion molecule like 1 [Source:MGI Symbol;Acc:MGI:2150309]
ENSMUSG00000024293	Esco1	1228.62	600.61	1.0326	0.0021029	0.04058	1160	700	1252	799	747	625	establishment of sister chromatid cohesion N-acetyltransferase 1 [Source:MGI Symbol;Acc:MGI:1925055]
ENSMUSG00000034111	Tmed8	271.69	707.95	-1.3822	0.0021125	0.04074	210	207	274	442	1524	715	transmembrane p24 trafficking protein 8 [Source:MGI Symbol;Acc:MGI:1923480]
ENSMUSG00000109803	Gm45604	0.4	38.09	-6.4964	0.0021164	0.040788	0	0	1	0	118	33	predicted gene 45604 [Source:MGI Symbol;Acc:MGI:5791440]
ENSMUSG00000038793	Lefty1	1.54	12.65	-3.0173	0.002125	0.040927	0	3	1	13	17	16	left right determination factor 1 [Source:MGI Symbol;Acc:MGI:107405]
ENSMUSG00000021596	Mctp1	8.31	48.38	-2.5476	0.0021287	0.040972	11	5	5	18	130	40	multiple C2 domains, transmembrane 1 [Source:MGI Symbol;Acc:MGI:1926021]
ENSMUSG00000026656	Fcgr2b	15.68	78.57	-2.3241	0.0021366	0.041098	3	10	27	63	94	127	Fc receptor, IgG, low affinity IIb [Source:MGI Symbol;Acc:MGI:95499]
ENSMUSG00000113304	Gm48618	0	9.32	-5.4294	0.0021487	0.041279	0	0	0	2	18	15	predicted gene, 48618 [Source:MGI Symbol;Acc:MGI:6098212]
ENSMUSG00000025739	Gng13	9.04	110.04	-3.6059	0.0021488	0.041279	2	4	17	9	312	110	guanine nucleotide binding protein (G protein), gamma 13 [Source:MGI Symbol;Acc:MGI:1925616]
ENSMUSG00000041134	Cyyr1	4.74	24.48	-2.3761	0.0021669	0.041601	4	2	6	29	50	13	cysteine and tyrosine-rich protein 1 [Source:MGI Symbol;Acc:MGI:2152187]
ENSMUSG00000004651	Tyr	60.91	465.75	-2.9348	0.0021804	0.041806	28	10	116	1052	299	276	tyrosinase [Source:MGI Symbol;Acc:MGI:98880]
ENSMUSG00000035964	Tmem59l	35.8	507.61	-3.8264	0.002179	0.041806	38	4	48	19	1555	435	transmembrane protein 59-like [Source:MGI Symbol;Acc:MGI:1915187]
ENSMUSG00000048814	Lonrf2	351.54	1609.96	-2.1954	0.0021869	0.041905	256	340	301	401	4309	1546	LON peptidase N-terminal domain and ring finger 2 [Source:MGI Symbol;Acc:MGI:1920209]
ENSMUSG00000051041	Olfml1	6.36	39.86	-2.6505	0.0021889	0.041915	7	1	8	81	29	30	olfactomedin-like 1 [Source:MGI Symbol;Acc:MGI:2679264]
ENSMUSG00000033022	Cdo1	65.58	158.5	-1.2717	0.0021935	0.041976	42	51	74	197	140	226	cysteine dioxygenase 1, cytosolic [Source:MGI Symbol;Acc:MGI:105925]
ENSMUSG00000029752	Asns	52.41	284.24	-2.4395	0.0022016	0.042079	35	56	43	64	825	227	asparagine synthetase [Source:MGI Symbol;Acc:MGI:1350929]
ENSMUSG00000045532	C1ql1	75.36	355.94	-2.2402	0.0022013	0.042079	54	64	74	87	935	358	complement component 1, q subcomponent-like 1 [Source:MGI Symbol;Acc:MGI:1344400]
ENSMUSG00000026463	Atp2b4	273.22	1050.52	-1.9432	0.0022055	0.042126	179	193	323	429	2685	943	ATPase, Ca++ transporting, plasma membrane 4 [Source:MGI Symbol;Acc:MGI:88111]
ENSMUSG00000039395	Mreg	26.13	250.95	-3.2643	0.0022071	0.04213	15	4	47	37	663	274	melanoregulin [Source:MGI Symbol;Acc:MGI:2151839]
ENSMUSG00000002602	Axl	103.1	452.95	-2.1355	0.0022106	0.042158	33	46	183	367	806	511	AXL receptor tyrosine kinase [Source:MGI Symbol;Acc:MGI:1347244]
ENSMUSG00000034771	Tle2	130.19	538.14	-2.0477	0.0022151	0.042174	94	120	118	165	1386	530	transducin-like enhancer of split 2 [Source:MGI Symbol;Acc:MGI:104635]
ENSMUSG00000022790	Igsf11	20.12	201.62	-3.3255	0.0022144	0.042174	8	6	37	21	557	209	immunoglobulin superfamily, member 11 [Source:MGI Symbol;Acc:MGI:2388477]
ENSMUSG00000027360	Hdc	21.39	2.49	3.1058	0.0022208	0.042231	14	4	36	2	3	4	histidine decarboxylase [Source:MGI Symbol;Acc:MGI:96062]
ENSMUSG00000092210	A930009A15Rik	11.84	92.43	-2.9666	0.0022209	0.042231	8	5	17	14	257	90	RIKEN cDNA A930009A15 gene [Source:MGI Symbol;Acc:MGI:1925048]
ENSMUSG00000062542	Syt9	237.71	680.15	-1.5169	0.0022226	0.042237	129	162	314	464	1300	782	synaptotagmin IX [Source:MGI Symbol;Acc:MGI:1926373]
ENSMUSG00000045875	Adra1a	2.39	20.77	-3.136	0.0022293	0.042337	4	1	1	9	52	19	adrenergic receptor, alpha 1a [Source:MGI Symbol;Acc:MGI:104773]
ENSMUSG00000025529	Zfp711	7.51	108.26	-3.8521	0.0022323	0.042367	2	1	16	13	341	76	zinc finger protein 711 [Source:MGI Symbol;Acc:MGI:3045342]
ENSMUSG00000033227	Wnt6	0.4	9.05	-4.4293	0.0022385	0.04243	1	0	0	7	18	9	wingless-type MMTV integration site family, member 6 [Source:MGI Symbol;Acc:MGI:98960]
ENSMUSG00000024330	Col11a2	147.43	471.83	-1.6788	0.0022381	0.04243	121	117	137	204	1065	528	collagen, type XI, alpha 2 [Source:MGI Symbol;Acc:MGI:88447]
ENSMUSG00000073295	Nudt11	39.37	182.2	-2.2115	0.0022415	0.042461	25	23	52	62	461	180	nudix (nucleoside diphosphate linked moiety X)-type motif 11 [Source:MGI Symbol;Acc:MGI:1930957]
ENSMUSG00000051159	Cited1	2.79	35.53	-3.6811	0.0022577	0.042714	3	0	4	8	106	26	Cbp/p300-interacting transactivator with Glu/Asp-rich carboxy-terminal domain 1 [Source:MGI Symbol;Acc:MGI:108023]
ENSMUSG00000053897	Slc39a8	9.05	26.99	-1.5831	0.0022687	0.042868	8	7	8	22	46	32	solute carrier family 39 (metal ion transporter), member 8 [Source:MGI Symbol;Acc:MGI:1914797]
ENSMUSG00000111325	Gm47140	23.95	72.88	-1.6078	0.0022682	0.042868	14	18	29	46	140	87	predicted gene, 47140 [Source:MGI Symbol;Acc:MGI:6095900]
ENSMUSG00000117739	Gm36787	1.57	11.78	-2.9068	0.0022702	0.042869	1	1	2	16	17	10	predicted gene, 36787 [Source:MGI Symbol;Acc:MGI:5595946]
ENSMUSG00000110529	Gm45694	11.79	37.23	-1.6651	0.0022756	0.042916	8	9	13	28	75	37	predicted gene 45694 [Source:MGI Symbol;Acc:MGI:5804809]
ENSMUSG00000017692	Rhbdl3	13.81	122.12	-3.1462	0.0022744	0.042916	3	3	29	46	314	112	rhomboid like 3 [Source:MGI Symbol;Acc:MGI:2179276]
ENSMUSG00000109321	A330076H08Rik	90.97	375.65	-2.0463	0.0022806	0.042983	80	92	60	119	953	378	RIKEN cDNA A330076H08 gene [Source:MGI Symbol;Acc:MGI:2443193]
ENSMUSG00000029651	Mtus2	108.38	681.04	-2.6519	0.0022863	0.043065	65	82	129	92	1870	694	microtubule associated tumor suppressor candidate 2 [Source:MGI Symbol;Acc:MGI:1915388]
ENSMUSG00000041329	Atp1b2	585.97	4646.35	-2.9872	0.002294	0.043166	209	189	1088	853	12703	4551	ATPase, Na+/K+ transporting, beta 2 polypeptide [Source:MGI Symbol;Acc:MGI:88109]
ENSMUSG00000021070	Bdkrb2	0.38	9.96	-4.5683	0.0022946	0.043166	0	1	0	6	23	9	bradykinin receptor, beta 2 [Source:MGI Symbol;Acc:MGI:102845]
ENSMUSG00000004952	Rasa4	173.94	601.51	-1.7904	0.0022979	0.043201	139	152	152	231	1429	644	RAS p21 protein activator 4 [Source:MGI Symbol;Acc:MGI:1858600]
ENSMUSG00000069911	Insyn2b	9.08	82.22	-3.1808	0.0023016	0.043244	7	4	12	8	233	81	inhibitory synaptic factor family member 2B [Source:MGI Symbol;Acc:MGI:3643491]
ENSMUSG00000044258	Ctla2a	0.79	15.97	-4.3472	0.0023106	0.043386	0	0	2	17	38	6	cytotoxic T lymphocyte-associated protein 2 alpha [Source:MGI Symbol;Acc:MGI:88554]
ENSMUSG00000033720	Sfxn5	154.3	732.78	-2.2479	0.0023132	0.043406	105	125	163	168	1901	768	sideroflexin 5 [Source:MGI Symbol;Acc:MGI:2137681]
ENSMUSG00000075270	Pde11a	1.17	56.16	-5.5817	0.0023275	0.043566	0	1	2	0	176	47	phosphodiesterase 11A [Source:MGI Symbol;Acc:MGI:3036251]
ENSMUSG00000072966	Gprasp2	448.07	1663.1	-1.8923	0.0023264	0.043566	352	356	432	628	4304	1501	G protein-coupled receptor associated sorting protein 2 [Source:MGI Symbol;Acc:MGI:2442071]
ENSMUSG00000111977	Gm47163	5.96	71.7	-3.5933	0.0023247	0.043566	6	1	8	7	227	51	predicted gene, 47163 [Source:MGI Symbol;Acc:MGI:6095939]
ENSMUSG00000027221	Chst1	45.07	333.97	-2.8902	0.0023395	0.043708	30	14	70	57	955	297	carbohydrate sulfotransferase 1 [Source:MGI Symbol;Acc:MGI:1924219]
ENSMUSG00000027560	Dok5	16.92	103.55	-2.6157	0.0023381	0.043708	18	15	10	19	280	104	docking protein 5 [Source:MGI Symbol;Acc:MGI:1924079]
ENSMUSG00000045667	Smtnl2	1.19	15.34	-3.7026	0.0023393	0.043708	1	0	2	7	38	14	smoothelin-like 2 [Source:MGI Symbol;Acc:MGI:2442764]
ENSMUSG00000020701	Tmem132e	13.81	152.51	-3.4659	0.0023428	0.043743	4	3	28	23	454	124	transmembrane protein 132E [Source:MGI Symbol;Acc:MGI:2685490]
ENSMUSG00000025478	Dpysl4	174.68	822.64	-2.2359	0.0023461	0.043777	142	102	199	209	2131	844	dihydropyrimidinase-like 4 [Source:MGI Symbol;Acc:MGI:1349764]
ENSMUSG00000028159	Dapp1	30.26	166.36	-2.4599	0.002348	0.043785	18	21	38	38	448	161	dual adaptor for phosphotyrosine and 3-phosphoinositides 1 [Source:MGI Symbol;Acc:MGI:1347063]
ENSMUSG00000031438	Rnf128	10.22	42.36	-2.0568	0.0023581	0.043907	11	10	5	25	100	37	ring finger protein 128 [Source:MGI Symbol;Acc:MGI:1914139]
ENSMUSG00000056592	Zfp658	71.56	189.12	-1.4038	0.002359	0.043907	63	59	60	113	400	202	zinc finger protein 658 [Source:MGI Symbol;Acc:MGI:2652821]
ENSMUSG00000031453	Rasa3	129.22	533.64	-2.0464	0.0023573	0.043907	82	98	149	186	1390	490	RAS p21 protein activator 3 [Source:MGI Symbol;Acc:MGI:1197013]
ENSMUSG00000097040	2610316D01Rik	2.75	24.94	-3.1862	0.0023611	0.04392	2	2	3	7	73	18	RIKEN cDNA 2610316D01 gene [Source:MGI Symbol;Acc:MGI:1919761]
ENSMUSG00000095648	Gm2004	194.1	51.59	1.9146	0.0023629	0.043925	136	94	262	73	28	79	predicted gene 2004 [Source:MGI Symbol;Acc:MGI:3780174]
ENSMUSG00000042631	Xkr7	1.58	42	-4.7371	0.002365	0.043938	0	0	4	6	139	23	X-linked Kx blood group related 7 [Source:MGI Symbol;Acc:MGI:3526711]
ENSMUSG00000031465	Angpt2	9.87	44.81	-2.1862	0.0023758	0.04411	5	3	17	36	82	49	angiopoietin 2 [Source:MGI Symbol;Acc:MGI:1202890]
ENSMUSG00000022548	Apod	15.59	78.13	-2.3294	0.0023816	0.044135	28	3	8	84	93	105	apolipoprotein D [Source:MGI Symbol;Acc:MGI:88056]
ENSMUSG00000045404	Kcnk13	0.4	10.01	-4.5741	0.0023899	0.044235	0	0	1	5	22	11	potassium channel, subfamily K, member 13 [Source:MGI Symbol;Acc:MGI:2384976]
ENSMUSG00000059898	Dsc3	2.78	43.3	-3.9647	0.0023898	0.044235	2	0	5	9	24	119	desmocollin 3 [Source:MGI Symbol;Acc:MGI:1194993]
ENSMUSG00000026637	Traf5	21.29	115.2	-2.4382	0.0023983	0.044363	14	11	29	33	305	109	TNF receptor-associated factor 5 [Source:MGI Symbol;Acc:MGI:107548]
ENSMUSG00000000861	Bcl11a	6.41	75.02	-3.5552	0.0024006	0.044379	11	0	5	20	215	59	B cell CLL/lymphoma 11A (zinc finger protein) [Source:MGI Symbol;Acc:MGI:106190]
ENSMUSG00000114379	Gm4241	0.4	18.97	-5.4928	0.0024024	0.044384	0	0	1	1	52	21	predicted gene 4241 [Source:MGI Symbol;Acc:MGI:3782418]
ENSMUSG00000022843	Clcn2	194.29	439.71	-1.1792	0.002405	0.044405	155	147	192	309	864	477	chloride channel, voltage-sensitive 2 [Source:MGI Symbol;Acc:MGI:105061]
ENSMUSG00000090008	Gm16111	1.99	16.29	-3.0488	0.0024079	0.044432	2	0	3	9	31	21	predicted gene 16111 [Source:MGI Symbol;Acc:MGI:3801919]
ENSMUSG00000020758	Itgb4	15.42	43.41	-1.4979	0.0024186	0.044601	14	7	18	38	64	57	integrin beta 4 [Source:MGI Symbol;Acc:MGI:96613]
ENSMUSG00000036131	Frmd7	0.79	36.52	-5.5364	0.0024257	0.044705	0	0	2	1	120	25	FERM domain containing 7 [Source:MGI Symbol;Acc:MGI:2686379]
ENSMUSG00000024593	Megf10	138.37	508.94	-1.8795	0.0024293	0.044743	115	112	125	183	1262	514	multiple EGF-like-domains 10 [Source:MGI Symbol;Acc:MGI:2685177]
ENSMUSG00000018595	Glra4	3.51	34.34	-3.2889	0.0024361	0.044835	2	4	3	4	89	40	glycine receptor, alpha 4 subunit [Source:MGI Symbol;Acc:MGI:95750]
ENSMUSG00000022408	Fam83f	0.4	14.13	-5.0714	0.0024373	0.044835	0	0	1	4	44	8	family with sequence similarity 83, member F [Source:MGI Symbol;Acc:MGI:2146227]
ENSMUSG00000025551	Fgf14	7.53	159.06	-4.4025	0.0024506	0.045025	3	0	16	7	428	184	fibroblast growth factor 14 [Source:MGI Symbol;Acc:MGI:109189]
ENSMUSG00000025810	Nrp1	68.16	224.82	-1.7221	0.002454	0.04506	33	31	109	234	321	266	neuropilin 1 [Source:MGI Symbol;Acc:MGI:106206]
ENSMUSG00000000732	Icosl	14.53	58	-1.9984	0.002467	0.045256	5	9	23	40	99	76	icos ligand [Source:MGI Symbol;Acc:MGI:1354701]
ENSMUSG00000020774	Aspa	10.64	46.39	-2.123	0.0024677	0.045256	6	5	16	85	39	40	aspartoacylase [Source:MGI Symbol;Acc:MGI:87914]
ENSMUSG00000051678	Pcdhb6	25.51	123.68	-2.2787	0.0024753	0.045366	15	20	30	34	311	132	protocadherin beta 6 [Source:MGI Symbol;Acc:MGI:2136740]
ENSMUSG00000046314	Stxbp6	249.73	507.04	-1.0225	0.0024897	0.045603	206	166	262	416	874	590	syntaxin binding protein 6 (amisyn) [Source:MGI Symbol;Acc:MGI:2384963]
ENSMUSG00000001506	Col1a1	16.06	59.75	-1.8977	0.0024922	0.04562	13	17	11	26	126	74	collagen, type I, alpha 1 [Source:MGI Symbol;Acc:MGI:88467]
ENSMUSG00000074736	Syndig1	3.1	50.45	-4.0198	0.0024945	0.045634	2	5	1	2	162	37	synapse differentiation inducing 1 [Source:MGI Symbol;Acc:MGI:3702158]
ENSMUSG00000022696	Sidt1	5.16	52.08	-3.3416	0.0025013	0.045731	8	3	2	6	148	50	SID1 transmembrane family, member 1 [Source:MGI Symbol;Acc:MGI:2443155]
ENSMUSG00000043439	Epop	11.48	42.93	-1.9095	0.0025115	0.04589	10	4	15	31	84	46	elongin BC and polycomb repressive complex 2 associated protein [Source:MGI Symbol;Acc:MGI:2143991]
ENSMUSG00000021187	Tc2n	8.69	29.93	-1.7842	0.0025139	0.045906	7	4	11	45	31	31	tandem C2 domains, nuclear [Source:MGI Symbol;Acc:MGI:1921663]
ENSMUSG00000029314	Gpat3	10.64	38.28	-1.8537	0.0025166	0.045928	8	6	13	29	83	33	glycerol-3-phosphate acyltransferase 3 [Source:MGI Symbol;Acc:MGI:3603816]
ENSMUSG00000011034	Slc5a1	0.76	18.36	-4.5624	0.0025246	0.046044	0	2	0	5	19	42	solute carrier family 5 (sodium/glucose cotransporter), member 1 [Source:MGI Symbol;Acc:MGI:107678]
ENSMUSG00000014813	Stc1	5.91	72.71	-3.6222	0.0025271	0.046062	0	1	14	51	172	55	stanniocalcin 1 [Source:MGI Symbol;Acc:MGI:109131]
ENSMUSG00000105218	Gm38413	1.21	22.54	-4.2432	0.0025325	0.046132	3	0	0	6	57	24	predicted gene, 38413 [Source:MGI Symbol;Acc:MGI:5621298]
ENSMUSG00000025650	Col7a1	109.33	418.42	-1.9367	0.0025376	0.046174	80	107	92	140	1039	432	collagen, type VII, alpha 1 [Source:MGI Symbol;Acc:MGI:88462]
ENSMUSG00000103697	Gm38020	14.23	77.25	-2.4441	0.0025417	0.046188	17	9	10	18	183	95	predicted gene, 38020 [Source:MGI Symbol;Acc:MGI:5611248]
ENSMUSG00000050071	Bex1	61.21	181.83	-1.5721	0.0025452	0.046223	48	56	52	94	409	189	brain expressed X-linked 1 [Source:MGI Symbol;Acc:MGI:1328321]
ENSMUSG00000022206	Npr3	127.32	360.98	-1.5036	0.0025529	0.046334	77	62	184	478	495	340	natriuretic peptide receptor 3 [Source:MGI Symbol;Acc:MGI:97373]
ENSMUSG00000019989	Enpp3	1.14	29.04	-4.6467	0.0025607	0.046449	0	3	0	5	22	76	ectonucleotide pyrophosphatase/phosphodiesterase 3 [Source:MGI Symbol;Acc:MGI:2143702]
ENSMUSG00000079657	Rab26	5.14	36.19	-2.8227	0.0025644	0.046486	6	3	4	9	99	33	RAB26, member RAS oncogene family [Source:MGI Symbol;Acc:MGI:2443284]
ENSMUSG00000048905	Bnip5	1.19	16.05	-3.7708	0.0025694	0.04655	2	1	0	6	41	15	BCL2 interacting protein 5 [Source:MGI Symbol;Acc:MGI:1925441]
ENSMUSG00000026072	Il1r1	43.79	276.35	-2.6586	0.0025892	0.04688	16	13	82	109	682	272	interleukin 1 receptor, type I [Source:MGI Symbol;Acc:MGI:96545]
ENSMUSG00000027796	Smad9	94.83	229.67	-1.2774	0.0025908	0.04688	66	91	85	171	487	210	SMAD family member 9 [Source:MGI Symbol;Acc:MGI:1859993]
ENSMUSG00000020990	Cdkl1	18.17	76.95	-2.0863	0.0026015	0.047034	18	10	18	34	196	67	cyclin-dependent kinase-like 1 (CDC2-related kinase) [Source:MGI Symbol;Acc:MGI:1918341]
ENSMUSG00000038760	Trhr	1.57	30.66	-4.2878	0.0026024	0.047034	1	1	2	1	92	28	thyrotropin releasing hormone receptor [Source:MGI Symbol;Acc:MGI:98824]
ENSMUSG00000035934	Pknox2	56.57	205.38	-1.8609	0.0026066	0.04708	31	39	74	93	446	240	Pbx/knotted 1 homeobox 2 [Source:MGI Symbol;Acc:MGI:2445415]
ENSMUSG00000057596	Trim30d	33.65	118.23	-1.8128	0.0026145	0.047195	10	28	48	90	201	147	tripartite motif-containing 30D [Source:MGI Symbol;Acc:MGI:3035181]
ENSMUSG00000052776	Oas1a	5.1	29.56	-2.5353	0.0026187	0.047243	1	3	9	17	47	45	2'-5' oligoadenylate synthetase 1A [Source:MGI Symbol;Acc:MGI:2180860]
ENSMUSG00000043463	Rab9b	9.48	129.05	-3.7688	0.0026238	0.047305	5	3	16	5	425	86	RAB9B, member RAS oncogene family [Source:MGI Symbol;Acc:MGI:2442454]
ENSMUSG00000027889	Ampd2	331.95	838.57	-1.3373	0.0026367	0.04751	249	297	300	482	1747	937	adenosine monophosphate deaminase 2 [Source:MGI Symbol;Acc:MGI:88016]
ENSMUSG00000045201	Lrrc3b	1.19	32.77	-4.7897	0.0026404	0.047519	1	0	2	1	102	27	leucine rich repeat containing 3B [Source:MGI Symbol;Acc:MGI:2384996]
ENSMUSG00000084890	A830036E02Rik	9.21	178.48	-4.2785	0.0026389	0.047519	16	0	7	7	477	210	RIKEN cDNA A830036E02 gene [Source:MGI Symbol;Acc:MGI:3686876]
ENSMUSG00000028373	Astn2	95.75	311.12	-1.7003	0.0026467	0.047603	33	91	121	235	627	308	astrotactin 2 [Source:MGI Symbol;Acc:MGI:1889277]
ENSMUSG00000026826	Nr4a2	9.91	92.66	-3.2279	0.0026564	0.047749	8	2	15	13	275	77	nuclear receptor subfamily 4, group A, member 2 [Source:MGI Symbol;Acc:MGI:1352456]
ENSMUSG00000060780	Lrrtm1	18.37	84.57	-2.2041	0.0026598	0.047755	7	18	22	34	207	84	leucine rich repeat transmembrane neuronal 1 [Source:MGI Symbol;Acc:MGI:2389173]
ENSMUSG00000037386	Rims2	223.37	1198.32	-2.4236	0.0026599	0.047755	123	139	306	258	3218	1183	regulating synaptic membrane exocytosis 2 [Source:MGI Symbol;Acc:MGI:2152972]
ENSMUSG00000058589	Anks1b	171.73	726.81	-2.0818	0.0026651	0.047819	141	142	154	208	1952	665	ankyrin repeat and sterile alpha motif domain containing 1B [Source:MGI Symbol;Acc:MGI:1924781]
ENSMUSG00000004933	Matk	25.37	254.23	-3.3261	0.0026667	0.047819	36	14	14	15	829	171	megakaryocyte-associated tyrosine kinase [Source:MGI Symbol;Acc:MGI:99259]
ENSMUSG00000025059	Gk	169.08	435.11	-1.3644	0.0026801	0.047974	127	126	177	275	927	444	glycerol kinase [Source:MGI Symbol;Acc:MGI:106594]
ENSMUSG00000028664	Ephb2	120.53	590.76	-2.2935	0.0026779	0.047974	85	72	149	129	1441	701	Eph receptor B2 [Source:MGI Symbol;Acc:MGI:99611]
ENSMUSG00000020607	Lratd1	11.1	42.51	-1.9447	0.0026787	0.047974	15	6	7	24	80	55	LRAT domain containing 1 [Source:MGI Symbol;Acc:MGI:2145011]
ENSMUSG00000069792	Wfdc17	1.19	15.33	-3.6945	0.0026862	0.048055	0	0	3	19	11	24	WAP four-disulfide core domain 17 [Source:MGI Symbol;Acc:MGI:3649773]
ENSMUSG00000003934	Efnb3	43.1	219.73	-2.3513	0.0026922	0.048121	39	19	51	56	561	232	ephrin B3 [Source:MGI Symbol;Acc:MGI:109196]
ENSMUSG00000023484	Prph	5.53	57.16	-3.374	0.0026931	0.048121	7	4	3	8	197	25	peripherin [Source:MGI Symbol;Acc:MGI:97774]
ENSMUSG00000029816	Gpnmb	346.67	2559.96	-2.8845	0.0027003	0.04822	102	68	708	5374	1536	2020	glycoprotein (transmembrane) nmb [Source:MGI Symbol;Acc:MGI:1934765]
ENSMUSG00000022148	Fyb	8.23	40.01	-2.281	0.0027049	0.048274	2	6	13	24	55	67	FYN binding protein [Source:MGI Symbol;Acc:MGI:1346327]
ENSMUSG00000085307	Gm11525	0.4	13.94	-5.0511	0.0027166	0.048453	0	0	1	3	42	10	predicted gene 11525 [Source:MGI Symbol;Acc:MGI:3651809]
ENSMUSG00000085095	Gm15635	1.55	17.93	-3.523	0.0027203	0.04849	0	2	2	5	33	29	predicted gene 15635 [Source:MGI Symbol;Acc:MGI:3783079]
ENSMUSG00000025647	Shisa5	124.54	263.95	-1.0841	0.0027407	0.048796	70	115	133	227	452	299	shisa family member 5 [Source:MGI Symbol;Acc:MGI:1915044]
ENSMUSG00000046598	Bdh1	33.61	179.85	-2.4211	0.0027512	0.048953	18	8	59	89	379	212	3-hydroxybutyrate dehydrogenase, type 1 [Source:MGI Symbol;Acc:MGI:1919161]
ENSMUSG00000039485	Tspyl4	644.07	2686	-2.0603	0.0027652	0.049145	511	468	658	751	6986	2663	TSPY-like 4 [Source:MGI Symbol;Acc:MGI:106393]
ENSMUSG00000021200	Asb2	8.34	69.58	-3.0651	0.0027779	0.049311	11	3	7	10	206	58	ankyrin repeat and SOCS box-containing 2 [Source:MGI Symbol;Acc:MGI:1929743]
ENSMUSG00000086361	Gm6569	0	13.77	-5.9936	0.0027773	0.049311	0	0	0	1	45	9	predicted gene 6569 [Source:MGI Symbol;Acc:MGI:3647277]
ENSMUSG00000020014	Cfap54	16.59	57.38	-1.793	0.0027931	0.049553	10	6	26	55	84	71	cilia and flagella associated protein 54 [Source:MGI Symbol;Acc:MGI:1922208]
ENSMUSG00000104546	Gm43858	50.36	112.01	-1.1556	0.0027998	0.049641	37	35	56	89	191	135	predicted gene 43858 [Source:MGI Symbol;Acc:MGI:5663995]
ENSMUSG00000063434	Sorcs3	11.56	119.42	-3.3716	0.0028026	0.049661	17	2	10	12	363	97	sortilin-related VPS10 domain containing receptor 3 [Source:MGI Symbol;Acc:MGI:1913923]
ENSMUSG00000032278	Paqr5	4.71	20.85	-2.1481	0.0028073	0.049715	2	3	7	15	34	28	progestin and adipoQ receptor family member V [Source:MGI Symbol;Acc:MGI:1921340]
